# Supplementary material for: A machine learning case–control classifier for schizophrenia based on DNA methylation in blood
Source: Transl Psychiatry. 2021 Aug 3;11:412. doi: 10.1038/s41398-021-01496-3 (PMC8329061; doi:10.1038/s41398-021-01496-3)
Supplement: Supplementary file 3 — Supplementary Tables [file 41398_2021_1496_MOESM3_ESM.xlsx]

## Sheet: Legend
Table S1	All HM450 probes overlapping known SIV regions
Table S2	Range(2-98%) probes
Table S3	Ranking of variable importance in final model
Table S4	mQTL evidence for CoRSIV and Range Probes

## Sheet: Table S1
CG	status	chr	pos	cluster_id
cg09139287	chr1_48	1	852019	chr1_48
cg05662829	chr1_48	1	852044	chr1_48
cg23733394	ESS_SIV	1	904373	single1
cg10955566	chr1_188	1	1067747	chr1_188
cg08709360	chr1_188	1	1067997	chr1_188
cg01244934	chr1_188	1	1068038	chr1_188
cg15899727	chr1_188	1	1068150	chr1_188
cg18224942	chr1_340	1	1290402	chr1_340
cg16590012	ESS_SIV	1	1329975	single3
cg18148498	ESS_SIV	1	1445242	single4
cg27541892	ESS_SIV	1	1636440	single5
cg17450090	ESS_SIV	1	1655427	single6
cg23231093	ESS_SIV	1	1694264	single7
cg12639453	chr1_846	1	2104342	chr1_846
cg20300514	ESS_SIV	1	2189547	ESS_11
cg26227225	ESS_SIV	1	2189601	ESS_11
cg05337761	ESS_SIV	1	2189911	ESS_11
cg08200543	ESS_SIV	1	2190011	ESS_11
cg01894875	ESS_SIV	1	2190083	ESS_11
cg07700843	ESS_SIV	1	2459879	single13
cg14508832	ESS_SIV	1	2473456	single14
cg14790876	chr1_1494	1	2881716	chr1_1494
cg10091792	chr1_1522	1	2927792	chr1_1522
cg07902789	chr1_1667	1	3182066	chr1_1667
cg21609526	ESS_SIV	1	3188588	single15
cg10331884	ESS_SIV	1	3505035	single16
cg12551983	ESS_SIV	1	3804025	single17
cg24556754	ESS_SIV	1	3805283	single18
cg20703997	chr1_2137	1	4027617	chr1_2137
cg26840333	ESS_SIV	1	4651360	single19
cg05041475	chr1_2509	1	5736945	chr1_2509
cg14654471	ESS_SIV	1	5877110	single20
cg14089881	ESS_SIV	1	6236571	single21
cg20409752	ESS_SIV	1	7062667	single22
cg02289343	ESS_SIV	1	9071564	SIV_75
cg17243628	ESS_SIV	1	9071725	SIV_75
cg23914842	chr1_3656	1	9267112	chr1_3656
cg08886482	ESS_SIV	1	9588642	single25
cg00147627	chr1_4071	1	10395091	chr1_4071
cg07384165	chr1_4081	1	10428225	chr1_4081
cg10315903	ESS_SIV	1	11263197	single26
cg24371425	ESS_SIV	1	11501441	SIV_31
cg08243619	ESS_SIV	1	11501606	SIV_31
cg10116490	ESS_SIV	1	11501655	SIV_31
cg00175403	chr1_4808	1	12163487	chr1_4808
cg10307152	chr1_4932	1	12580651	chr1_4932
cg04145937	ESS_SIV	1	14177619	single30
cg18917957	chr1_5641	1	15437598	chr1_5641
cg23064554	chr1_5641	1	15437600	chr1_5641
cg08471734	chr1_5650	1	15482323	chr1_5650
cg05660106	ESS_SIV	1	15523923	single31
cg15135166	ESS_SIV	1	15734116	single32
cg12584510	chr1_6085	1	16520444	chr1_6085
cg15101535	chr1_6085	1	16520460	chr1_6085
cg06849778	chr1_6085	1	16520720	chr1_6085
cg26613586	chr1_6085	1	16520795	chr1_6085
cg01059331	chr1_6085	1	16521041	chr1_6085
cg07961027	chr1_6085	1	16521274	chr1_6085
cg06293205	chr1_6085	1	16521307	chr1_6085
cg07925738	chr1_6085	1	16521345	chr1_6085
cg12387865	ESS_SIV	1	16615987	single33
cg25602718	ESS_SIV	1	16617570	single34
cg12442246	chr1_6149	1	16678270	chr1_6149
cg13486430	chr1_6149	1	16678314	chr1_6149
cg09158015	chr1_6149	1	16678340	chr1_6149
cg06794355	ESS_SIV	1	16688305	single35
cg27525446	ESS_SIV	1	16693316	single36
cg17984400	ESS_SIV	1	16721031	single37
cg12648811	ESS_SIV	1	16727392	single38
cg26541649	chr1_6207	1	16889707	chr1_6207
cg24678241	chr1_6210	1	16900994	chr1_6210
cg08277548	ESS_SIV	1	17274386	single39
cg25979543	ESS_SIV	1	17561610	single40
cg18795169	chr1_6804	1	18575672	chr1_6804
cg21416600	chr1_6848	1	18703282	chr1_6848
cg13786083	ESS_SIV	1	18784241	ESS_34
cg19637330	chr1_6866	1	18784429	ESS_34
cg26220594	chr1_6866	1	18784485	chr1_6866
cg14856563	chr1_6866	1	18784596	ESS_34
cg12798157	ESS_SIV	1	19274226	single45
cg18199495	chr1_7057	1	19328979	chr1_7057
cg04087271	chr1_7426	1	20588842	chr1_7426
cg00784581	chr1_7426	1	20589100	chr1_7426
cg17974166	ESS_SIV	1	22953577	single46
cg12483005	ESS_SIV	1	23148379	single47
cg19743168	ESS_SIV	1	23218503	single48
cg17246694	chr1_8391	1	24154358	chr1_8391
cg23213449	chr1_8433	1	24300999	chr1_8433
cg21268256	ESS_SIV	1	25183031	single49
cg21826606	ESS_SIV	1	25266565	ESS_69
cg16220844	ESS_SIV	1	25266685	ESS_69
cg24991732	ESS_SIV	1	25267996	single52
cg17603057	ESS_SIV	1	25906330	single53
cg15622158	ESS_SIV	1	26177529	single54
cg22367705	ESS_SIV	1	27155041	single55
cg14378564	ESS_SIV	1	28091240	single56
cg04993605	chr1_9608	1	28246542	chr1_9608
cg25303761	ESS_SIV	1	30783182	chr1_10125
cg07110043	ESS_SIV	1	31373551	single59
cg23058319	ESS_SIV	1	33165417	single60
cg16580496	chr1_11563	1	37690723	chr1_11563
cg24088508	chr1_11563	1	37690791	chr1_11563
cg12339802	chr1_11563	1	37690874	chr1_11563
cg27170260	chr1_11563	1	37690904	chr1_11563
cg06917450	chr1_11563	1	37690981	chr1_11563
cg14667685	ESS_SIV	1	38783933	single62
cg08166631	ESS_SIV	1	40133340	single63
cg19471466	ESS_SIV	1	41362459	single64
cg17016894	ESS_SIV	1	41423795	single65
cg24634568	ESS_SIV	1	42785099	single66
cg01934756	chr1_12627	1	42887073	chr1_12627
cg17105912	chr1_12627	1	42887152	chr1_12627
cg09793809	chr1_12627	1	42887248	chr1_12627
cg22607339	chr1_12731	1	43337489	chr1_12731
cg10842584	chr1_12731	1	43337551	chr1_12731
cg18918426	ESS_SIV	1	46404626	single67
cg25880954	ESS_SIV	1	47434959	single68
cg00829645	ESS_SIV	1	48898986	single69
cg20245116	ESS_SIV	1	55056341	single70
cg06748470	ESS_SIV	1	65002298	single71
cg25307371	ESS_SIV	1	65419865	single72
cg23744433	ESS_SIV	1	66925077	single73
cg11235152	ESS_SIV	1	67135005	single74
cg13205059	ESS_SIV	1	68120726	single75
cg06937997	chr1_16843	1	71046418	chr1_16843
cg00121533	ESS_SIV	1	74733434	single76
cg02297043	ESS_SIV	1	75125228	ESS_33
cg01066472	ESS_SIV	1	75125345	ESS_33
cg00325531	ESS_SIV	1	75125669	ESS_33
cg01005080	chr1_17125	1	75127266	chr1_17125
cg09766820	chr1_17125	1	75127334	chr1_17125
cg02772132	chr1_17156	1	75376126	chr1_17156
cg22875332	ESS_SIV	1	75724023	SIV_77
cg03433033	ESS_SIV	1	75724117	SIV_77
cg27046936	ESS_SIV	1	78491163	single82
cg13450265	chr1_18025	1	85198037	chr1_18025
cg17737388	ESS_SIV	1	85258772	single83
cg21245975	ESS_SIV	1	85259841	single84
cg14669130	chr1_18413	1	88993822	chr1_18413
cg11309454	chr1_18413	1	88993847	chr1_18413
cg23627354	chr1_18413	1	88993976	chr1_18413
cg22507154	ESS_SIV	1	90719677	single85
cg11705954	chr1_18705	1	91546176	chr1_18705
cg07017454	chr1_18705	1	91546423	chr1_18705
cg23098371	chr1_18705	1	91546505	chr1_18705
cg05527459	chr1_18705	1	91546592	chr1_18705
cg12403142	chr1_18705	1	91546852	chr1_18705
cg21854759	chr1_18705	1	91546943	chr1_18705
cg02896835	chr1_18705	1	91547059	chr1_18705
cg13639937	chr1_18705	1	91547099	chr1_18705
cg25838465	chr1_18705	1	91547180	chr1_18705
cg26518628	ESS_SIV	1	96584750	single86
cg14515779	ESS_SIV	1	100658411	single87
cg24323958	chr1_20297	1	108199263	chr1_20297
cg25593510	ESS_SIV	1	109712041	ESS_70
cg25210835	ESS_SIV	1	109712207	SIV_32
cg12858902	ESS_SIV	1	109712233	ESS_70
cg23719124	ESS_SIV	1	109712298	SIV_32
cg10807101	chr1_20571	1	109739653	chr1_20571
cg00865962	chr1_20576	1	109760862	chr1_20576
cg00698771	ESS_SIV	1	112743319	single92
cg19319928	ESS_SIV	1	116775361	single93
cg01778345	ESS_SIV	1	117884814	single94
cg20485607	chr1_22066	1	119675074	chr1_22066
cg25200586	ESS_SIV	1	120844376	single102
cg00646200	ESS_SIV	1	143497548	single103
cg14222229	ESS_SIV	1	143643094	single104
cg19635571	ESS_SIV	1	143650357	SIV_30
cg16661522	ESS_SIV	1	143650419	SIV_30
cg22692549	ESS_SIV	1	143650580	SIV_30
cg17598466	ESS_SIV	1	143652328	single108
cg13911828	chr1_22577	1	143652903	chr1_22577
cg19769301	chr1_22577	1	143652962	chr1_22577
cg04876245	ESS_SIV	1	143653545	ESS_68
cg19736968	chr1_22577	1	143653598	ESS_68
cg27587661	ESS_SIV	1	143653649	chr1_22577
cg02153358	ESS_SIV	1	143654687	ESS_62
cg15686402	ESS_SIV	1	143655028	ESS_62
cg23034922	ESS_SIV	1	143661130	single115
cg06921319	ESS_SIV	1	143662025	single116
cg25618439	ESS_SIV	1	143663460	single117
cg26908109	chr1_22587	1	143667580	chr1_22587
cg23106045	chr1_22587	1	143667791	SIV_29
cg09139923	ESS_SIV	1	143667823	SIV_29
cg21937395	ESS_SIV	1	143667879	SIV_29
cg01419577	ESS_SIV	1	143675688	single121
cg19361456	ESS_SIV	1	143679982	ESS_71
cg20962500	ESS_SIV	1	143680332	ESS_71
cg22700790	ESS_SIV	1	143691741	single124
cg18388270	ESS_SIV	1	143717591	single125
cg07379028	ESS_SIV	1	143736721	single126
cg19990379	chr1_22832	1	145823671	chr1_22832
cg24874173	ESS_SIV	1	146049324	SIV_78
cg00701051	ESS_SIV	1	146049610	SIV_78
cg25600478	ESS_SIV	1	146052522	single97
cg02487331	ESS_SIV	1	147078919	single100
cg02451774	ESS_SIV	1	148329094	single101
cg16528597	ESS_SIV	1	148871000	single96
cg08860596	ESS_SIV	1	149746071	single127
cg08130307	chr1_23552	1	150538150	chr1_23552
cg04414720	ESS_SIV	1	150697721	single128
cg15448220	ESS_SIV	1	150925381	chr1_23625
cg10589385	chr1_23625	1	150925962	chr1_23625
cg15025200	ESS_SIV	1	152188762	ESS_13
cg23107878	ESS_SIV	1	152188922	SIV_6
cg26320663	ESS_SIV	1	152189046	ESS_13
cg02754945	ESS_SIV	1	152189410	SIV_6
cg13498757	ESS_SIV	1	152189452	ESS_13
cg21280320	ESS_SIV	1	152189550	ESS_13
cg03957898	ESS_SIV	1	152360948	single136
cg20991723	ESS_SIV	1	152534447	single137
cg07796016	ESS_SIV	1	152807109	single138
cg03449150	ESS_SIV	1	153113174	single139
cg08477332	ESS_SIV	1	153617768	chr1_24147
cg11343894	ESS_SIV	1	153627229	ESS_65
cg02331910	ESS_SIV	1	153627356	ESS_65
cg00006626	ESS_SIV	1	154154987	single143
cg14859874	ESS_SIV	1	154265790	single144
cg25208724	ESS_SIV	1	156194054	SIV_83
cg24450063	ESS_SIV	1	156194109	SIV_83
cg19263494	ESS_SIV	1	156211826	single147
cg26300672	chr1_25204	1	157278777	chr1_25204
cg18938392	chr1_25204	1	157279161	chr1_25204
cg03520254	chr1_25204	1	157279374	chr1_25204
cg07950803	ESS_SIV	1	158254145	single148
cg11578532	ESS_SIV	1	161038338	single149
cg00339687	chr1_25770	1	161379106	chr1_25770
cg02954704	chr1_25770	1	161379217	chr1_25770
cg25597117	chr1_25770	1	161379327	chr1_25770
cg26082797	chr1_25800	1	161459481	chr1_25800
cg27566812	chr1_25800	1	161459490	chr1_25800
cg26017915	ESS_SIV	1	161526937	single151
cg23270415	chr1_25832	1	161604875	chr1_25832
cg10967587	ESS_SIV	1	162497391	SIV_33
cg07175007	ESS_SIV	1	162497396	ESS_63
cg00859178	ESS_SIV	1	162497419	ESS_63
cg03342862	chr1_26075	1	163755981	chr1_26075
cg24693760	ESS_SIV	1	167540682	single155
cg10331038	ESS_SIV	1	175406893	single156
cg19504955	ESS_SIV	1	176904314	single157
cg00579423	ESS_SIV	1	180953941	SIV_81
cg03058232	ESS_SIV	1	180954205	SIV_81
cg14027288	ESS_SIV	1	180954548	single160
cg02710296	ESS_SIV	1	182952717	SIV_82
cg08787039	ESS_SIV	1	182952723	SIV_82
cg23961843	ESS_SIV	1	183654541	single163
cg08658634	ESS_SIV	1	184350783	single164
cg11066601	chr1_28847	1	185404355	chr1_28847
cg00114966	ESS_SIV	1	197924791	single166
cg03946186	chr1_29775	1	198158863	chr1_29775
cg19433037	chr1_29775	1	198159036	chr1_29775
cg23237225	chr1_29775	1	198159232	chr1_29775
cg12092932	chr1_29775	1	198159261	chr1_29775
cg21827626	chr1_30376	1	201984229	chr1_30376
cg23371584	ESS_SIV	1	203306800	single167
cg26400546	chr1_31364	1	205530228	chr1_31364
cg03461704	chr1_31467	1	205849357	chr1_31467
cg06815965	chr1_31467	1	205849541	chr1_31467
cg17178900	ESS_SIV	1	205849829	ESS_7
cg26354017	chr1_31467	1	205849961	chr1_31467
cg14159672	chr1_31467	1	205850052	chr1_31467
cg14893161	ESS_SIV	1	205850124	ESS_7
cg11965913	chr1_31467	1	205850279	ESS_7
cg07167872	chr1_31467	1	205850336	ESS_7
cg24503407	chr1_31467	1	205850365	ESS_7
cg07157834	chr1_31467	1	205850482	ESS_7
cg10021878	ESS_SIV	1	207496578	single174
cg21106486	ESS_SIV	1	207669740	single175
cg10512769	ESS_SIV	1	211502015	single176
cg09077675	ESS_SIV	1	212036022	single177
cg13453711	chr1_32534	1	212309463	chr1_32534
cg16315980	chr1_33050	1	216485926	chr1_33050
cg12132508	ESS_SIV	1	218312686	single178
cg16532282	ESS_SIV	1	226084099	single179
cg10327440	ESS_SIV	1	226990185	single180
cg13092405	ESS_SIV	1	227887723	ESS_66
cg10962762	ESS_SIV	1	227888049	ESS_66
cg11953245	ESS_SIV	1	228103891	single183
cg11801727	ESS_SIV	1	228471393	single184
cg22700015	ESS_SIV	1	228555431	single185
cg18025438	chr1_35051	1	228621043	chr1_35051
cg01525538	ESS_SIV	1	228650241	ESS_64
cg16732787	ESS_SIV	1	228650246	ESS_64
cg26362491	ESS_SIV	1	229570469	single188
cg23677911	ESS_SIV	1	230120648	single189
cg03217880	ESS_SIV	1	230332719	single190
cg01876809	chr1_35978	1	232633837	chr1_35978
cg20784768	ESS_SIV	1	233905711	single191
cg04143909	ESS_SIV	1	234231577	single192
cg01567173	ESS_SIV	1	239955051	single193
cg12804283	ESS_SIV	1	240406427	single194
cg25623271	ESS_SIV	1	240492918	single195
cg22879626	ESS_SIV	1	240493287	single196
cg00081729	ESS_SIV	1	240493438	single197
cg09361966	ESS_SIV	1	242057174	single198
cg12691488	ESS_SIV	1	242890372	single199
cg24502334	ESS_SIV	1	243101541	ESS_61
cg02356786	ESS_SIV	1	243101715	ESS_61
cg04917688	chr1_38029	1	244351917	chr1_38029
cg26108836	chr1_38029	1	244351919	chr1_38029
cg07953201	ESS_SIV	1	245688501	single202
cg05719392	chr1_38402	1	245881811	chr1_38402
cg24478129	ESS_SIV	1	246428822	single203
cg04798314	ESS_SIV	1	246505300	single204
cg06613253	chr1_38581	1	246768595	chr1_38581
cg00028022	ESS_SIV	1	246821272	single205
cg07799877	chr1_38648	1	247090514	chr1_38648
cg11497169	chr1_38671	1	247170434	chr1_38671
cg18198730	ESS_SIV	1	247518283	ESS_67
cg11166453	ESS_SIV	1	247518480	ESS_67
cg17545182	ESS_SIV	1	247530740	ESS_32
cg12754571	ESS_SIV	1	247530970	ESS_32
cg12758973	ESS_SIV	1	247530974	ESS_32
cg02518135	ESS_SIV	1	247639438	single211
cg15595212	chr1_38790	1	247936882	chr1_38790
cg09506600	chr1_38790	1	247936927	ESS_4
cg08861456	ESS_SIV	1	247936975	ESS_4
cg20434529	chr1_38790	1	247937044	chr1_38790
cg08260406	ESS_SIV	1	247937106	ESS_4
cg04028570	chr1_38790	1	247937126	chr1_38790
cg03748376	ESS_SIV	1	247937284	ESS_4
cg00785941	ESS_SIV	1	247937290	ESS_4
cg20507276	ESS_SIV	1	247937299	ESS_4
cg08944170	ESS_SIV	1	247937313	ESS_4
cg20433858	chr1_38790	1	247937708	chr1_38790
cg22673542	ESS_SIV	1	248594828	single219
cg04836492	ESS_SIV	1	248627159	single220
cg19367176	ESS_SIV	1	248628416	single221
cg08121453	ESS_SIV	1	248692064	single222
cg07726457	chr2_58	2	293815	chr2_58
cg05089527	ESS_SIV	2	594510	single1070
cg06850787	ESS_SIV	2	716358	single1071
cg21665850	ESS_SIV	2	731074	ESS_19
cg01267068	chr2_185	2	731159	chr2_185
cg01479768	chr2_185	2	731299	ESS_19
cg26476930	chr2_185	2	731520	ESS_19
cg20057198	chr2_185	2	731562	ESS_19
cg08280036	chr2_185	2	731595	chr2_185
cg25450649	chr2_237	2	866756	chr2_237
cg06791546	ESS_SIV	2	868253	ESS_132
cg01854967	ESS_SIV	2	868261	ESS_132
cg08242232	chr2_241	2	869021	chr2_241
cg16956133	chr2_241	2	869390	chr2_241
cg27243490	chr2_335	2	1209141	chr2_335
cg13049247	chr2_335	2	1209194	chr2_335
cg00450617	ESS_SIV	2	1233468	single1078
cg14793137	ESS_SIV	2	1477173	single1079
cg01028140	ESS_SIV	2	1538326	single1080
cg21862353	ESS_SIV	2	1797857	ESS_126
cg26094651	ESS_SIV	2	1798274	ESS_126
cg19705853	ESS_SIV	2	1800871	single1083
cg05180887	ESS_SIV	2	1813492	ESS_127
cg10075506	ESS_SIV	2	1813580	ESS_127
cg25000021	ESS_SIV	2	2732198	single1086
cg06502997	ESS_SIV	2	3182357	single1087
cg00257789	chr2_988	2	3447736	chr2_988
cg15541040	ESS_SIV	2	3482979	ESS_20
cg15506890	ESS_SIV	2	3483231	ESS_20
cg08493051	ESS_SIV	2	3483394	ESS_20
cg12156873	ESS_SIV	2	3483642	ESS_20
cg19867917	ESS_SIV	2	3595040	ESS_48
cg09974661	ESS_SIV	2	3595045	ESS_48
cg17872886	ESS_SIV	2	3595143	ESS_48
cg19825600	ESS_SIV	2	3656912	single1095
cg17052675	ESS_SIV	2	3779767	single1096
cg03721808	chr2_1186	2	4107074	chr2_1186
cg23912081	chr2_1187	2	4108501	chr2_1187
cg23761544	ESS_SIV	2	8199500	single1097
cg03538480	chr2_1989	2	8645133	chr2_1989
cg08694618	chr2_1989	2	8645528	chr2_1989
cg06039387	chr2_1989	2	8645599	chr2_1989
cg19533582	chr2_2167	2	9323294	chr2_2167
cg14973360	ESS_SIV	2	9660383	single1099
cg01299579	ESS_SIV	2	10690591	single1100
cg00523161	ESS_SIV	2	11748628	single1101
cg15750303	ESS_SIV	2	18584583	SIV_55
cg20702390	ESS_SIV	2	18584753	SIV_55
cg04391048	ESS_SIV	2	18584757	SIV_55
cg24879782	ESS_SIV	2	19361722	single1105
cg27582563	chr2_4059	2	20184525	chr2_4059
cg25425667	chr2_4126	2	20506756	chr2_4126
cg03510444	chr2_5050	2	26038649	chr2_5050
cg22920501	chr2_5068	2	26178772	chr2_5068
cg12454169	chr2_5965	2	30446732	ESS_128
cg15652532	chr2_5965	2	30446894	ESS_128
cg17749961	chr2_5965	2	30446998	chr2_5965
cg03795903	chr2_5965	2	30447075	chr2_5965
cg07150166	chr2_5965	2	30447087	chr2_5965
cg15403517	ESS_SIV	2	31581207	single1108
cg09504692	chr2_6295	2	32944287	chr2_6295
cg04131969	ESS_SIV	2	33726581	single1109
cg09467607	ESS_SIV	2	36598562	chr2_6666
cg01206211	chr2_6666	2	36598594	chr2_6666
cg07416916	chr2_6666	2	36598746	chr2_6666
cg26039217	chr2_6680	2	36707631	chr2_6680
cg01378826	chr2_7480	2	42076038	chr2_7480
cg15865511	ESS_SIV	2	43025286	single1111
cg00493304	ESS_SIV	2	48617770	single1112
cg19384241	ESS_SIV	2	55166842	single1113
cg14554157	ESS_SIV	2	60552893	single1114
cg20592124	ESS_SIV	2	65063605	single1115
cg13339083	chr2_10828	2	66688363	chr2_10828
cg14608581	ESS_SIV	2	69895109	single1116
cg21989299	ESS_SIV	2	70257415	ESS_134
cg12850242	ESS_SIV	2	70257483	ESS_134
cg20891558	ESS_SIV	2	74130725	SIV_132
cg19729930	ESS_SIV	2	74130746	SIV_132
cg15135990	ESS_SIV	2	74437963	single1121
cg04255230	ESS_SIV	2	74499884	single1122
cg19148731	ESS_SIV	2	74553103	single1123
cg10973622	ESS_SIV	2	86196152	single1124
cg12606911	ESS_SIV	2	86809504	single1125
cg03339790	chr2_13588	2	87348869	chr2_13588
cg04624074	chr2_13588	2	87349248	chr2_13588
cg22276047	chr2_13588	2	87349277	chr2_13588
cg26563141	chr2_13655	2	87825358	chr2_13655
cg22068400	chr2_13935	2	89977455	chr2_13935
cg12697337	chr2_13935	2	89977493	chr2_13935
cg22509113	chr2_14088	2	91589441	chr2_14088
cg14362697	chr2_14088	2	91589916	chr2_14088
cg13717566	chr2_14126	2	91748878	chr2_14126
cg05354971	chr2_14126	2	91748959	chr2_14126
cg24938881	chr2_14126	2	91749010	chr2_14126
cg24607859	chr2_14126	2	91749240	chr2_14126
cg04944682	chr2_14162	2	92074438	chr2_14162
cg05269440	chr2_14162	2	92074781	chr2_14162
cg04693256	chr2_14387	2	94858430	chr2_14387
cg05852568	ESS_SIV	2	94871661	ESS_130
cg00596207	ESS_SIV	2	94871964	ESS_130
cg23061114	ESS_SIV	2	94874521	single1129
cg03595348	ESS_SIV	2	95334159	single1130
cg14131536	ESS_SIV	2	97724459	single1131
cg15544633	ESS_SIV	2	99155069	single1132
cg04143929	chr2_15504	2	100263050	chr2_15504
cg06150148	ESS_SIV	2	100285668	single1133
cg23719516	ESS_SIV	2	102253997	single1134
cg09003973	ESS_SIV	2	102356070	single1135
cg22022881	chr2_16287	2	105237038	SIV_133
cg27422857	chr2_16287	2	105237070	SIV_133
cg26874229	chr2_16287	2	105237216	ESS_129
cg22878388	chr2_16287	2	105237340	ESS_129
cg18192325	chr2_16287	2	105237595	chr2_16287
cg09391405	ESS_SIV	2	105796554	single1140
cg05468156	ESS_SIV	2	106269471	single1141
cg17287107	chr2_16854	2	108288048	chr2_16854
cg08570243	ESS_SIV	2	110212277	single1142
cg09982942	ESS_SIV	2	112140824	single1143
cg01494611	chr2_17518	2	112160646	chr2_17518
cg07905836	chr2_17565	2	112432496	chr2_17565
cg14227325	chr2_17565	2	112432621	chr2_17565
cg02781088	ESS_SIV	2	112434726	single1144
cg21482265	ESS_SIV	2	113235186	ESS_12
cg12889195	ESS_SIV	2	113235267	ESS_12
cg11763394	ESS_SIV	2	113235345	ESS_12
cg21550016	ESS_SIV	2	113235354	ESS_12
cg19083407	ESS_SIV	2	113235566	ESS_12
cg07594247	ESS_SIV	2	113235728	SIV_8
cg02675527	ESS_SIV	2	113273248	single1151
cg09704166	ESS_SIV	2	113274278	single1152
cg06675538	ESS_SIV	2	113275914	SIV_57
cg01577475	ESS_SIV	2	113276005	SIV_57
cg23156509	ESS_SIV	2	113276254	SIV_57
cg22084806	ESS_SIV	2	113503694	single1156
cg23690488	ESS_SIV	2	113542033	single1157
cg19651219	ESS_SIV	2	114662153	SIV_20
cg22670147	ESS_SIV	2	114662164	SIV_20
cg24654266	ESS_SIV	2	114662477	SIV_20
cg21887373	ESS_SIV	2	114662684	SIV_20
cg25619440	chr2_18219	2	117858580	chr2_18219
cg03288922	chr2_18219	2	117858662	chr2_18219
cg22762992	chr2_18219	2	117858802	chr2_18219
cg06940110	chr2_18219	2	117858855	chr2_18219
cg24213669	chr2_18219	2	117859001	chr2_18219
cg00046336	chr2_18219	2	117859655	chr2_18219
cg22545206	chr2_18219	2	117859924	chr2_18219
cg08569850	chr2_18219	2	117860479	chr2_18219
cg19263433	chr2_18219	2	117860576	chr2_18219
cg11380483	chr2_19612	2	127176417	chr2_19612
cg25223285	ESS_SIV	2	127695687	ESS_47
cg03738707	ESS_SIV	2	127695762	ESS_47
cg11059159	ESS_SIV	2	127695872	ESS_47
cg00597225	ESS_SIV	2	127892257	single1165
cg26091304	chr2_19943	2	128425824	chr2_19943
cg05962382	chr2_20121	2	129587472	chr2_20121
cg05903289	ESS_SIV	2	129587633	chr2_20121
cg19182557	chr2_20121	2	129587783	chr2_20121
cg14789551	chr2_20121	2	129587833	chr2_20121
cg25239986	chr2_20223	2	130037181	chr2_20223
cg25180228	chr2_20223	2	130037778	chr2_20223
cg18480627	chr2_20223	2	130038010	chr2_20223
cg06679305	chr2_20223	2	130038106	chr2_20223
cg00271807	chr2_20223	2	130038141	chr2_20223
cg09125754	ESS_SIV	2	130129142	single1167
cg07128973	chr2_20236	2	130143860	chr2_20236
cg03731473	chr2_20236	2	130144102	chr2_20236
cg00725722	chr2_20236	2	130144559	chr2_20236
cg26170569	ESS_SIV	2	130229359	SIV_128
cg01568492	ESS_SIV	2	130229392	SIV_128
cg19257464	chr2_20276	2	130251752	chr2_20276
cg14417784	chr2_20276	2	130252109	chr2_20276
cg15845998	chr2_20276	2	130252503	chr2_20276
cg14013597	chr2_20284	2	130288550	chr2_20284
cg14902204	chr2_20284	2	130288741	ESS_46
cg04289314	chr2_20284	2	130288908	ESS_46
cg15473092	ESS_SIV	2	130288979	ESS_46
cg00178224	ESS_SIV	2	130596519	single1173
cg14608722	chr2_20475	2	131299018	chr2_20475
cg06332335	chr2_20475	2	131299262	ESS_125
cg20552012	chr2_20475	2	131299291	chr2_20475
cg07051654	chr2_20475	2	131299432	ESS_125
cg02683731	chr2_20475	2	131299594	chr2_20475
cg00162952	chr2_20475	2	131300249	chr2_20475
cg25012739	chr2_20475	2	131300459	chr2_20475
cg23880151	chr2_20484	2	131352564	chr2_20484
cg07588819	chr2_20484	2	131352940	chr2_20484
cg14161159	ESS_SIV	2	131724254	single1176
cg08095377	chr2_20617	2	131753538	chr2_20617
cg11491537	chr2_20617	2	131754148	chr2_20617
cg06685021	chr2_20617	2	131755498	chr2_20617
cg27169713	chr2_20617	2	131755886	chr2_20617
cg08946117	chr2_20623	2	131802603	chr2_20623
cg11786428	chr2_20623	2	131803055	chr2_20623
cg11939300	ESS_SIV	2	131827332	single1177
cg04947680	chr2_20627	2	131829507	chr2_20627
cg26687496	chr2_20627	2	131830009	chr2_20627
cg17977184	chr2_20627	2	131830210	chr2_20627
cg22478447	chr2_20627	2	131830598	chr2_20627
cg03802383	chr2_20825	2	133590213	chr2_20825
cg24980657	ESS_SIV	2	149320764	single1178
cg07563363	ESS_SIV	2	153287164	single1179
cg18516241	chr2_22958	2	156254820	chr2_22958
cg15611936	chr2_22958	2	156254859	chr2_22958
cg08146621	ESS_SIV	2	157597417	single1180
cg22436103	chr2_23218	2	158849037	chr2_23218
cg08354320	chr2_23218	2	158849109	chr2_23218
cg18412304	chr2_23229	2	158886203	chr2_23229
cg07508773	ESS_SIV	2	159286510	single1181
cg06621431	chr2_24114	2	167818632	chr2_24114
cg12624040	chr2_24114	2	167818696	chr2_24114
cg25427580	chr2_24114	2	167818848	chr2_24114
cg17598339	ESS_SIV	2	169768218	single1182
cg05866854	chr2_24508	2	170928436	chr2_24508
cg25189241	chr2_24508	2	170928518	chr2_24508
cg05309280	chr2_24508	2	170928576	chr2_24508
cg20720918	chr2_24508	2	170928615	chr2_24508
cg27490568	chr2_25461	2	177622979	chr2_25461
cg19648023	ESS_SIV	2	178410447	single1184
cg01124477	ESS_SIV	2	180873545	single1185
cg17475084	chr2_26348	2	188034282	chr2_26348
cg21300403	ESS_SIV	2	197785389	single1186
cg23649088	ESS_SIV	2	199910736	ESS_133
cg17644776	ESS_SIV	2	199910894	ESS_133
cg03555299	chr2_28274	2	205965958	chr2_28274
cg11659391	chr2_28545	2	207681838	chr2_28545
cg16218221	ESS_SIV	2	207711886	single1189
cg24664470	ESS_SIV	2	208112210	single1190
cg20296298	ESS_SIV	2	209209297	chr2_28737
cg09336323	chr2_28737	2	209209553	chr2_28737
cg26685596	chr2_28737	2	209209636	chr2_28737
cg16865291	ESS_SIV	2	212832071	chr2_29009
cg22265452	chr2_29009	2	212832308	chr2_29009
cg22533762	chr2_29009	2	212832326	chr2_29009
cg08122831	ESS_SIV	2	212832856	SIV_54
cg27329091	chr2_29009	2	212833326	SIV_54
cg20369299	ESS_SIV	2	212833435	SIV_54
cg10540573	ESS_SIV	2	218004962	single1196
cg01797727	chr2_29900	2	218780880	chr2_29900
cg01157046	chr2_30572	2	222554703	chr2_30572
cg03028786	ESS_SIV	2	224032709	single1197
cg13774987	ESS_SIV	2	227714623	single1198
cg02577387	ESS_SIV	2	230990810	single1199
cg08863422	ESS_SIV	2	231426191	single1200
cg15577010	ESS_SIV	2	231530563	ESS_124
cg13312387	ESS_SIV	2	231530590	ESS_124
cg03238981	ESS_SIV	2	231604438	single1203
cg17871621	ESS_SIV	2	232351441	SIV_129
cg11946719	ESS_SIV	2	232351511	SIV_129
cg19183395	ESS_SIV	2	232352156	single1206
cg22653957	ESS_SIV	2	232409435	single1207
cg16700265	ESS_SIV	2	232409944	single1208
cg10313410	chr2_32045	2	232421930	chr2_32045
cg02113173	chr2_32045	2	232421960	chr2_32045
cg05833610	chr2_32770	2	235595992	chr2_32770
cg04097388	ESS_SIV	2	235763074	single1209
cg09646946	ESS_SIV	2	235817344	single1210
cg01116021	chr2_32946	2	236122657	chr2_32946
cg15066967	chr2_33077	2	236579132	chr2_33077
cg17793354	chr2_33077	2	236579159	chr2_33077
cg16989719	ESS_SIV	2	237483468	single1211
cg05088433	chr2_33627	2	238235661	chr2_33627
cg23361828	ESS_SIV	2	238554606	single1212
cg06107260	ESS_SIV	2	239144553	single1213
cg07673080	ESS_SIV	2	239319460	ESS_131
cg10639368	ESS_SIV	2	239319524	ESS_131
cg26317006	ESS_SIV	2	239506597	single1216
cg07608508	chr2_34209	2	239906494	chr2_34209
cg22062537	ESS_SIV	2	240136782	SIV_56
cg07628769	ESS_SIV	2	240136792	SIV_56
cg26154534	ESS_SIV	2	240136939	SIV_56
cg14908680	ESS_SIV	2	240558430	single1220
cg17098979	ESS_SIV	2	240622669	single1221
cg20396053	ESS_SIV	2	240682902	single1222
cg01588581	chr2_34628	2	240893484	chr2_34628
cg09991306	ESS_SIV	2	241035724	single1223
cg19768727	chr2_34933	2	241670082	chr2_34933
cg01072529	chr2_34958	2	241732667	chr2_34958
cg22122532	chr2_34958	2	241732712	chr2_34958
cg26430420	chr2_35004	2	241819412	chr2_35004
cg14918442	chr2_35004	2	241819426	chr2_35004
cg03532030	ESS_SIV	2	241882283	single1224
cg15506703	ESS_SIV	2	241902451	single1225
cg16331745	chr2_35060	2	241912282	chr2_35060
cg12791136	ESS_SIV	2	241985623	single1226
cg06143315	ESS_SIV	2	242008161	single1227
cg06360820	ESS_SIV	2	242046556	single1228
cg18898632	chr2_35110	2	242047706	chr2_35110
cg07850323	ESS_SIV	3	3031593	single1343
cg26394916	ESS_SIV	3	4867806	single1344
cg16361249	chr3_953	3	7999815	chr3_953
cg02578087	ESS_SIV	3	8629676	single1345
cg12436715	ESS_SIV	3	9835583	single1346
cg20850873	ESS_SIV	3	10108120	single1347
cg20701799	ESS_SIV	3	10507893	single1348
cg22843684	ESS_SIV	3	10764430	ESS_147
cg22620414	ESS_SIV	3	10764449	ESS_147
cg07626033	ESS_SIV	3	10995213	single1351
cg16960810	chr3_2397	3	13553411	chr3_2397
cg23080199	chr3_2397	3	13553471	chr3_2397
cg02832485	chr3_2397	3	13553555	chr3_2397
cg20378921	ESS_SIV	3	14210056	single1352
cg19876987	ESS_SIV	3	14216550	single1353
cg19714930	chr3_2521	3	14231488	chr3_2521
cg10722217	chr3_2547	3	14305916	chr3_2547
cg16654079	chr3_2660	3	14571467	chr3_2660
cg16303742	ESS_SIV	3	15498965	single1354
cg03911306	ESS_SIV	3	16606788	single1355
cg14706226	chr3_3330	3	19103078	chr3_3330
cg01154525	chr3_3330	3	19103142	chr3_3330
cg08219773	ESS_SIV	3	19934247	single1356
cg19102621	chr3_3532	3	21542758	chr3_3532
cg21646032	ESS_SIV	3	25582415	single1357
cg13707894	ESS_SIV	3	27632971	single1358
cg16705744	ESS_SIV	3	27714549	single1359
cg21473142	ESS_SIV	3	27720605	single1360
cg18130688	ESS_SIV	3	28077780	single1361
cg27361401	ESS_SIV	3	32571271	single1362
cg06360956	ESS_SIV	3	36958745	single1363
cg27121316	ESS_SIV	3	39331914	single1364
cg05092459	chr3_5655	3	39408874	chr3_5655
cg11235602	ESS_SIV	3	39502286	ESS_50
cg05983061	ESS_SIV	3	39502702	ESS_50
cg24050474	ESS_SIV	3	39502836	ESS_50
cg15337196	chr3_6409	3	44686087	chr3_6409
cg16362181	chr3_6518	3	45349092	chr3_6518
cg24524379	ESS_SIV	3	46558755	single1368
cg11219411	ESS_SIV	3	46620151	single1369
cg19875656	chr3_6782	3	46717607	chr3_6782
cg13303179	chr3_6782	3	46717846	chr3_6782
cg02834909	ESS_SIV	3	46717949	ESS_22
cg19668234	chr3_6782	3	46717960	ESS_22
cg01788113	chr3_6782	3	46717983	ESS_22
cg00817731	chr3_6782	3	46717986	ESS_22
cg17460445	chr3_6782	3	46718099	chr3_6782
cg04507495	ESS_SIV	3	47522160	single1374
cg13682223	ESS_SIV	3	50298988	single1375
cg12930727	ESS_SIV	3	50303863	single1376
cg04865290	ESS_SIV	3	52893533	single1377
cg21126969	ESS_SIV	3	52996669	single1378
cg24616795	ESS_SIV	3	52998876	ESS_146
cg07884673	ESS_SIV	3	52999152	ESS_146
cg27127091	ESS_SIV	3	53002914	single1381
cg16814023	ESS_SIV	3	53892572	chr3_8505
cg05401945	ESS_SIV	3	56556707	single1383
cg18405880	ESS_SIV	3	63992870	single1384
cg11044162	ESS_SIV	3	64684342	single1385
cg01228342	ESS_SIV	3	71729985	single1386
cg03847932	ESS_SIV	3	72996406	ESS_145
cg20540428	ESS_SIV	3	72996536	ESS_145
cg06217323	ESS_SIV	3	75396352	single1389
cg04444369	chr3_11651	3	75663545	chr3_11651
cg00186462	ESS_SIV	3	100682441	single1390
cg16975614	ESS_SIV	3	105882991	single1391
cg16271662	chr3_14025	3	106644795	chr3_14025
cg03329597	chr3_14199	3	108406677	chr3_14199
cg14840439	chr3_14311	3	109514225	chr3_14311
cg06813250	chr3_15446	3	121548887	chr3_15446
cg17240004	chr3_15517	3	122230237	chr3_15517
cg03198317	chr3_15517	3	122230263	chr3_15517
cg03021329	ESS_SIV	3	124835212	single1392
cg27312474	chr3_16153	3	125769167	chr3_16153
cg05084668	ESS_SIV	3	125936539	single1393
cg01620082	ESS_SIV	3	125959565	single1394
cg02807482	chr3_16216	3	125990116	chr3_16216
cg06494592	chr3_16216	3	125990284	chr3_16216
cg02772935	chr3_16216	3	125990356	chr3_16216
cg04553112	chr3_16216	3	125990609	chr3_16216
cg18479299	chr3_16216	3	125990681	chr3_16216
cg15145296	chr3_16216	3	125990898	chr3_16216
cg24341311	ESS_SIV	3	127193002	single1397
cg21487550	ESS_SIV	3	127338113	single1398
cg16516295	ESS_SIV	3	129429004	single1399
cg02693227	ESS_SIV	3	130080891	single1400
cg27226125	ESS_SIV	3	130086000	single1401
cg01571722	chr3_17461	3	130748028	chr3_17461
cg13594837	chr3_17518	3	131331828	chr3_17518
cg08439880	ESS_SIV	3	133783697	ESS_24
cg11941060	ESS_SIV	3	133783721	ESS_24
cg08048268	chr3_17758	3	133783859	ESS_24
cg01448562	chr3_17758	3	133784066	SIV_23
cg20276088	chr3_17758	3	133784074	chr3_17758
cg16414030	chr3_17758	3	133784109	ESS_24
cg11885357	ESS_SIV	3	138434061	single1407
cg24530147	ESS_SIV	3	139045053	SIV_140
cg14325153	ESS_SIV	3	139045058	SIV_140
cg21136104	ESS_SIV	3	142947479	single1410
cg15726045	ESS_SIV	3	146072311	single1411
cg20514083	ESS_SIV	3	151082976	single1412
cg03906843	ESS_SIV	3	151439649	single1413
cg21766308	ESS_SIV	3	151461117	single1414
cg27098685	ESS_SIV	3	152149749	single1415
cg21478177	ESS_SIV	3	183428876	single1416
cg14023239	ESS_SIV	3	183491926	SIV_61
cg24707617	ESS_SIV	3	183492023	SIV_61
cg12326526	ESS_SIV	3	183492140	SIV_61
cg01324343	ESS_SIV	3	184017225	single1420
cg17466567	ESS_SIV	3	186108802	single1421
cg01114486	ESS_SIV	3	189881184	single1422
cg15260248	ESS_SIV	3	190111304	single1423
cg17611045	ESS_SIV	3	192571457	ESS_144
cg07620573	ESS_SIV	3	192571505	ESS_144
cg22613854	ESS_SIV	3	194985226	ESS_142
cg22831526	ESS_SIV	3	194985440	ESS_142
cg25871427	ESS_SIV	3	195115754	single1428
cg11179570	chr3_25166	3	195723190	chr3_25166
cg01784063	chr3_25180	3	195759935	chr3_25180
cg27353899	chr3_25183	3	195762052	chr3_25183
cg05834845	chr3_25183	3	195762436	chr3_25183
cg13752114	ESS_SIV	3	195762838	ESS_23
cg18918831	chr3_25183	3	195762912	ESS_23
cg18713687	chr3_25183	3	195762919	ESS_23
cg07341007	chr3_25183	3	195763039	chr3_25183
cg01310397	chr3_25183	3	195763163	ESS_23
cg23170091	chr3_25183	3	195763224	chr3_25183
cg16358155	chr3_25183	3	195763299	chr3_25183
cg15729578	chr3_25217	3	195849520	chr3_25217
cg01079515	chr3_25217	3	195849759	chr3_25217
cg01797371	ESS_SIV	3	195851370	ESS_143
cg20917491	ESS_SIV	3	195851389	ESS_143
cg01550828	ESS_SIV	3	196500583	single1436
cg18522231	ESS_SIV	3	196978759	single1437
cg18025886	ESS_SIV	3	197024069	single1438
cg15727583	ESS_SIV	3	197030831	single1439
cg20320494	ESS_SIV	4	124351	SIV_24
cg12717203	ESS_SIV	4	124461	SIV_24
cg25397663	ESS_SIV	4	124741	SIV_24
cg10197305	ESS_SIV	4	125231	SIV_24
cg14192029	ESS_SIV	4	126178	single1444
cg26693817	ESS_SIV	4	646560	ESS_152
cg11229771	ESS_SIV	4	646715	ESS_152
cg27357918	ESS_SIV	4	651468	single1447
cg00723338	ESS_SIV	4	680802	single1448
cg15201545	ESS_SIV	4	681349	ESS_159
cg17035899	ESS_SIV	4	681476	ESS_159
cg19427345	chr4_143	4	682039	SIV_141
cg23143502	ESS_SIV	4	682148	SIV_141
cg20814179	ESS_SIV	4	947106	single1453
cg25932599	ESS_SIV	4	1011414	single1454
cg04016957	chr4_408	4	1050699	chr4_408
cg04106633	chr4_408	4	1050797	chr4_408
cg21130718	chr4_408	4	1050834	chr4_408
cg27284194	chr4_408	4	1051010	chr4_408
cg26479374	ESS_SIV	4	1250193	ESS_149
cg16399632	ESS_SIV	4	1250219	ESS_149
cg19621877	ESS_SIV	4	1399631	single1457
cg25034424	ESS_SIV	4	1511363	single1458
cg27311590	ESS_SIV	4	1520258	ESS_148
cg12456927	ESS_SIV	4	1520503	ESS_148
cg22351267	ESS_SIV	4	1524527	single1461
cg24258529	ESS_SIV	4	1568959	single1462
cg25007799	ESS_SIV	4	1577931	single1463
cg13943068	ESS_SIV	4	1578467	ESS_150
cg03393996	ESS_SIV	4	1578651	ESS_150
cg19704288	ESS_SIV	4	1580455	single1466
cg11005692	chr4_716	4	1593568	chr4_716
cg08699206	chr4_716	4	1593688	chr4_716
cg11508406	chr4_716	4	1593789	chr4_716
cg13444392	ESS_SIV	4	1606557	single1467
cg07042007	ESS_SIV	4	2301912	ESS_151
cg14405197	ESS_SIV	4	2301934	ESS_151
cg14583973	ESS_SIV	4	3373041	single1470
cg15867164	ESS_SIV	4	3463028	single1471
cg23495837	ESS_SIV	4	3478592	single1472
cg05600350	ESS_SIV	4	4856872	single1473
cg21811021	ESS_SIV	4	6657620	single1474
cg04672903	chr4_2462	4	6673583	chr4_2462
cg23576358	chr4_2462	4	6673787	chr4_2462
cg15105060	ESS_SIV	4	7022463	single1475
cg13998369	chr4_2623	4	7127714	chr4_2623
cg16307866	chr4_2623	4	7127791	chr4_2623
cg13509831	chr4_2660	4	7215233	chr4_2660
cg19931925	chr4_2724	4	7337004	chr4_2724
cg06626033	chr4_2724	4	7337066	chr4_2724
cg11575234	chr4_2784	4	7482656	chr4_2784
cg27200895	ESS_SIV	4	7761977	single1476
cg25817503	ESS_SIV	4	7786616	single1477
cg06758191	ESS_SIV	4	7811262	single1478
cg18421538	chr4_3132	4	8304214	chr4_3132
cg13073564	chr4_3234	4	8506878	chr4_3234
cg06991380	chr4_3249	4	8567403	chr4_3249
cg23342105	chr4_3675	4	10145415	chr4_3675
cg20015412	chr4_3675	4	10145477	chr4_3675
cg04451031	chr4_3675	4	10145679	chr4_3675
cg07075387	ESS_SIV	4	14450145	single1479
cg26558363	chr4_4164	4	14481078	chr4_4164
cg15162320	chr4_4244	4	15278949	chr4_4244
cg13291296	ESS_SIV	4	22388504	single1480
cg27462975	ESS_SIV	4	24413533	single1481
cg19113954	chr4_5330	4	25161095	ESS_154
cg02722613	chr4_5330	4	25161277	ESS_154
cg17470198	chr4_5604	4	26855003	chr4_5604
cg12494166	ESS_SIV	4	31996467	single1484
cg24826020	ESS_SIV	4	38069378	single1485
cg02016764	ESS_SIV	4	38804112	single1486
cg25243082	ESS_SIV	4	40265522	single1487
cg16511076	chr4_7763	4	48885464	chr4_7763
cg01777861	ESS_SIV	4	55157677	ESS_153
cg09978860	ESS_SIV	4	55157755	ESS_153
cg18463607	ESS_SIV	4	55852155	ESS_157
cg20618651	ESS_SIV	4	55852200	ESS_157
cg19978674	ESS_SIV	4	56657661	single1492
cg11281224	ESS_SIV	4	59135283	single1493
cg16201418	ESS_SIV	4	60501315	single1494
cg04118610	ESS_SIV	4	61841310	single1495
cg09189601	ESS_SIV	4	68648314	single1496
cg15158783	ESS_SIV	4	73981930	ESS_5
cg21043213	ESS_SIV	4	73981994	ESS_5
cg16072462	ESS_SIV	4	73982042	ESS_5
cg15398841	ESS_SIV	4	73982045	ESS_5
cg02530824	ESS_SIV	4	73982050	ESS_5
cg06834998	ESS_SIV	4	73982108	ESS_5
cg05509609	ESS_SIV	4	73982113	ESS_5
cg10057126	ESS_SIV	4	76898640	single1504
cg22772235	ESS_SIV	4	81154040	single1505
cg26363580	ESS_SIV	4	81472216	single1506
cg10249074	ESS_SIV	4	82620994	single1507
cg10421990	chr4_11206	4	86021913	chr4_11206
cg21298523	ESS_SIV	4	87422785	single1508
cg02674186	chr4_11430	4	87863740	chr4_11430
cg14147903	chr4_11430	4	87863971	chr4_11430
cg19151808	ESS_SIV	4	88697901	ESS_158
cg01026744	ESS_SIV	4	88697903	ESS_158
cg05049822	chr4_12753	4	102250474	chr4_12753
cg18538958	ESS_SIV	4	103719506	single1511
cg26204682	ESS_SIV	4	104860328	single1512
cg03606093	chr4_13581	4	112086782	chr4_13581
cg05104897	ESS_SIV	4	119206331	single1513
cg07870920	ESS_SIV	4	120648615	single1514
cg00957698	ESS_SIV	4	121070191	single1515
cg06713675	ESS_SIV	4	121800828	single1516
cg16301894	ESS_SIV	4	128468590	single1517
cg14493094	ESS_SIV	4	131975425	single1518
cg07200874	ESS_SIV	4	136395415	single1519
cg12623183	ESS_SIV	4	137910099	single1520
cg24019078	ESS_SIV	4	138919314	single1521
cg09329496	ESS_SIV	4	139301910	single1522
cg18179039	chr4_16192	4	140721038	chr4_16192
cg23643542	ESS_SIV	4	150062498	single1523
cg09623286	ESS_SIV	4	153684317	single1524
cg19340941	ESS_SIV	4	154781780	SIV_144
cg00137234	ESS_SIV	4	154781987	SIV_144
cg23137881	ESS_SIV	4	158936432	single1527
cg23713704	chr4_18484	4	162984975	chr4_18484
cg05767411	ESS_SIV	4	164977674	ESS_25
cg13023646	ESS_SIV	4	164977684	ESS_25
cg14038058	ESS_SIV	4	164977697	ESS_25
cg11955878	ESS_SIV	4	164977816	ESS_25
cg16373817	ESS_SIV	4	168559195	single1532
cg11685843	ESS_SIV	4	175428021	single1533
cg25586011	ESS_SIV	4	176205579	single1534
cg17059388	ESS_SIV	4	176340920	single1535
cg02847289	chr4_19933	4	177226912	chr4_19933
cg19525912	chr4_19933	4	177226973	chr4_19933
cg25046720	ESS_SIV	4	182880786	single1536
cg09768983	ESS_SIV	4	183013908	chr4_20575
cg21391046	chr4_20575	4	183014081	chr4_20575
cg25018576	chr4_20663	4	183483384	chr4_20663
cg06737308	chr4_20826	4	184100362	chr4_20826
cg04960065	ESS_SIV	4	184268148	single1538
cg12167823	ESS_SIV	4	184650396	single1539
cg09120722	chr4_21231	4	185627898	chr4_21231
cg11969330	chr4_21435	4	186204260	chr4_21435
cg09526685	ESS_SIV	4	186204920	ESS_156
cg23442198	ESS_SIV	4	186204961	ESS_156
cg14349977	ESS_SIV	4	186298277	single1542
cg06033836	chr4_21467	4	186427978	chr4_21467
cg27420889	ESS_SIV	4	186500882	SIV_62
cg27327312	ESS_SIV	4	186500938	SIV_62
cg21004358	ESS_SIV	4	186500966	SIV_62
cg11331717	ESS_SIV	4	188042171	single1546
cg14804593	ESS_SIV	4	188218538	single1547
cg05540573	chr4_21884	4	188973586	chr4_21884
cg16588159	ESS_SIV	4	188974316	single1548
cg08456051	ESS_SIV	4	189304749	single1549
cg11109966	chr4_21971	4	189317867	chr4_21971
cg14840187	ESS_SIV	4	189363835	single1550
cg01790032	ESS_SIV	4	189364357	single1551
cg03064900	chr4_22091	4	189644988	chr4_22091
cg26825848	chr4_22091	4	189645022	chr4_22091
cg10022553	chr4_22092	4	189645414	chr4_22092
cg25151104	chr4_22136	4	189807394	chr4_22136
cg00936904	ESS_SIV	4	189810732	ESS_155
cg05262382	chr4_22139	4	189811043	ESS_155
cg05648010	ESS_SIV	5	53431	ESS_166
cg22807585	ESS_SIV	5	53450	ESS_166
cg18816122	chr5_45	5	163950	chr5_45
cg22702833	chr5_45	5	164058	chr5_45
cg07829469	chr5_128	5	270517	chr5_128
cg09854184	ESS_SIV	5	310021	single1556
cg24980413	chr5_164	5	346873	chr5_164
cg07599136	ESS_SIV	5	415771	single1557
cg17553881	ESS_SIV	5	443873	single1558
cg21159260	chr5_229	5	475775	chr5_229
cg06852942	chr5_229	5	476383	chr5_229
cg08758174	chr5_229	5	476532	chr5_229
cg01295188	chr5_229	5	476677	chr5_229
cg16235679	chr5_229	5	476728	chr5_229
cg15420634	chr5_235	5	485245	chr5_235
cg01228410	ESS_SIV	5	493779	single1559
cg11360755	ESS_SIV	5	495955	SIV_147
cg18447419	ESS_SIV	5	496185	SIV_147
cg04299200	ESS_SIV	5	534218	single1562
cg14799488	ESS_SIV	5	537695	single1563
cg23206463	chr5_288	5	561655	ESS_165
cg24131574	ESS_SIV	5	561840	ESS_165
cg16447950	chr5_288	5	562201	chr5_288
cg05062653	chr5_288	5	562227	chr5_288
cg01299774	ESS_SIV	5	565820	ESS_164
cg04136185	ESS_SIV	5	565823	ESS_164
cg18765565	ESS_SIV	5	669283	single1568
cg05978154	ESS_SIV	5	1100095	single1569
cg11629812	ESS_SIV	5	1147259	single1570
cg11100933	ESS_SIV	5	1174532	ESS_163
cg02124887	ESS_SIV	5	1174552	ESS_163
cg22071943	chr5_598	5	1225320	chr5_598
cg00255099	chr5_598	5	1225411	chr5_598
cg26472636	ESS_SIV	5	1594168	ESS_52
cg27149073	ESS_SIV	5	1594216	ESS_52
cg08422420	ESS_SIV	5	1594619	ESS_52
cg19969650	ESS_SIV	5	1634388	single1576
cg01987362	ESS_SIV	5	1826953	single1577
cg15671317	ESS_SIV	5	1827985	SIV_148
cg19050152	ESS_SIV	5	1828198	SIV_148
cg01114163	ESS_SIV	5	1856600	single1580
cg11168104	ESS_SIV	5	1857364	single1581
cg15595755	ESS_SIV	5	1867865	ESS_26
cg04156016	ESS_SIV	5	1868024	ESS_26
cg14773178	ESS_SIV	5	1868148	ESS_26
cg07747251	ESS_SIV	5	1868244	ESS_26
cg19770292	ESS_SIV	5	1868580	SIV_15
cg18366169	ESS_SIV	5	1948762	ESS_162
cg19575753	ESS_SIV	5	1948882	ESS_162
cg27611887	ESS_SIV	5	1950915	single1589
cg26168224	ESS_SIV	5	2018213	single1590
cg02114288	chr5_1335	5	3213021	chr5_1335
cg12336233	chr5_1335	5	3213063	chr5_1335
cg13608273	chr5_1342	5	3225809	chr5_1342
cg18305128	chr5_1350	5	3286183	chr5_1350
cg11468819	ESS_SIV	5	4942500	single1591
cg14810825	chr5_1680	5	5136989	chr5_1680
cg25485055	ESS_SIV	5	5271442	single1592
cg15145174	chr5_2066	5	6755274	chr5_2066
cg26964629	chr5_2066	5	6755327	chr5_2066
cg16079430	ESS_SIV	5	10856646	single1593
cg27586797	ESS_SIV	5	13664476	single1594
cg04734587	ESS_SIV	5	13810035	SIV_150
cg08818829	ESS_SIV	5	13810171	SIV_150
cg06782035	ESS_SIV	5	16179027	single1597
cg22054885	ESS_SIV	5	23507342	SIV_26
cg09166973	ESS_SIV	5	23507465	SIV_26
cg22079902	ESS_SIV	5	23507536	SIV_26
cg01667892	ESS_SIV	5	23507548	SIV_26
cg23102195	chr5_4508	5	28927500	chr5_4508
cg11015470	chr5_4508	5	28928052	chr5_4508
cg22863700	chr5_4508	5	28928240	chr5_4508
cg04832019	chr5_4508	5	28928629	chr5_4508
cg00965991	chr5_4525	5	29191864	chr5_4525
cg09141300	ESS_SIV	5	30345914	single1602
cg26267481	chr5_5033	5	33440135	chr5_5033
cg07784793	ESS_SIV	5	33794616	single1603
cg18023652	chr5_5444	5	36783461	chr5_5444
cg12809437	chr5_5938	5	41587770	chr5_5938
cg15015119	chr5_5938	5	41587795	chr5_5938
cg24581408	chr5_6029	5	42756296	chr5_6029
cg21929564	ESS_SIV	5	42757070	single1604
cg01550017	chr5_6050	5	42924114	chr5_6050
cg11206167	chr5_6050	5	42924266	chr5_6050
cg24833819	chr5_6050	5	42924451	chr5_6050
cg21041447	chr5_6050	5	42924593	chr5_6050
cg09164108	ESS_SIV	5	43007219	single1605
cg21149357	chr5_6163	5	43316367	chr5_6163
cg18373318	ESS_SIV	5	54517335	single1606
cg06536806	ESS_SIV	5	54785806	single1607
cg18302225	ESS_SIV	5	56480575	single1608
cg16151494	chr5_7361	5	57299337	chr5_7361
cg19985056	chr5_7361	5	57299418	chr5_7361
cg14137162	ESS_SIV	5	67197855	single1610
cg22024931	ESS_SIV	5	70075595	single1611
cg24114444	ESS_SIV	5	74766229	single1612
cg08441455	ESS_SIV	5	75515621	single1613
cg02573091	ESS_SIV	5	75612301	ESS_53
cg19683494	ESS_SIV	5	75612318	ESS_53
cg00601450	ESS_SIV	5	75612346	ESS_53
cg26680317	ESS_SIV	5	76660105	single1617
cg16293892	ESS_SIV	5	77846797	single1618
cg18281939	ESS_SIV	5	78488073	single1619
cg26286839	ESS_SIV	5	80083133	single1620
cg15639469	chr5_9885	5	80300406	chr5_9885
cg08508887	chr5_9888	5	80310041	chr5_9888
cg15871215	ESS_SIV	5	82106386	single1621
cg16102102	ESS_SIV	5	83721735	single1622
cg12475092	chr5_10401	5	85638620	chr5_10401
cg14587401	ESS_SIV	5	95554705	ESS_167
cg00849368	ESS_SIV	5	95554708	ESS_167
cg15814092	chr5_11536	5	98546936	chr5_11536
cg02345638	chr5_11536	5	98546987	chr5_11536
cg26076750	ESS_SIV	5	98769447	single1625
cg02976617	ESS_SIV	5	103562763	SIV_25
cg13665998	ESS_SIV	5	103562778	SIV_25
cg09166085	ESS_SIV	5	103562948	SIV_25
cg07655627	ESS_SIV	5	103563029	SIV_25
cg10460168	chr5_12708	5	112862326	chr5_12708
cg11772086	ESS_SIV	5	113199994	single1630
cg21036194	ESS_SIV	5	122406350	single1631
cg12879853	chr5_13677	5	122476849	chr5_13677
cg18514164	chr5_13735	5	123010014	chr5_13735
cg01806427	chr5_13892	5	124402121	chr5_13892
cg22547559	chr5_14141	5	126593920	chr5_14141
cg03409151	chr5_14141	5	126593980	chr5_14141
cg25476565	chr5_14141	5	126594326	chr5_14141
cg05689600	chr5_14141	5	126594805	chr5_14141
cg14340928	ESS_SIV	5	127073065	single1632
cg18710053	ESS_SIV	5	127073370	SIV_146
cg02304092	ESS_SIV	5	127073536	SIV_146
cg19677184	chr5_14319	5	127739672	chr5_14319
cg12939425	ESS_SIV	5	131008496	single1635
cg06647332	ESS_SIV	5	131945316	SIV_151
cg06307176	ESS_SIV	5	131945598	SIV_151
cg12949141	chr5_15283	5	134923856	chr5_15283
cg23201938	chr5_15330	5	135115846	chr5_15330
cg07158503	ESS_SIV	5	136080005	ESS_1
cg11608150	ESS_SIV	5	136080260	ESS_1
cg06478886	ESS_SIV	5	136080341	ESS_1
cg04481923	ESS_SIV	5	136080517	ESS_1
cg18678645	ESS_SIV	5	136080643	ESS_1
cg06536614	ESS_SIV	5	136080693	ESS_1
cg26328633	ESS_SIV	5	136080706	ESS_1
cg25340688	ESS_SIV	5	136080710	ESS_1
cg26896946	ESS_SIV	5	136080717	ESS_1
cg00124993	ESS_SIV	5	136080724	ESS_1
cg16615357	ESS_SIV	5	136080906	ESS_1
cg18797653	ESS_SIV	5	136080925	ESS_1
cg12897067	chr5_15539	5	136082620	chr5_15539
cg17251423	ESS_SIV	5	139709231	single1650
cg05457480	ESS_SIV	5	139759617	single1651
cg12420107	chr5_16438	5	140710716	chr5_16438
cg06282446	ESS_SIV	5	140794970	single1653
cg00585072	ESS_SIV	5	140807399	single1654
cg22459739	ESS_SIV	5	140821569	single1655
cg04634417	ESS_SIV	5	140841219	ESS_161
cg02560085	ESS_SIV	5	140841226	ESS_161
cg24792717	ESS_SIV	5	140850243	single1658
cg01925738	ESS_SIV	5	141101187	single1659
cg24127414	ESS_SIV	5	141200072	single1660
cg21105916	ESS_SIV	5	141241337	single1661
cg24996161	ESS_SIV	5	141355831	single1662
cg04242499	ESS_SIV	5	141370179	single1663
cg07524997	ESS_SIV	5	141417326	single1664
cg03892308	ESS_SIV	5	141420929	single1665
cg24865955	ESS_SIV	5	142197399	single1666
cg08859406	chr5_17596	5	148320156	chr5_17596
cg23338752	chr5_17596	5	148320280	chr5_17596
cg13022905	ESS_SIV	5	148320330	chr5_17596
cg06024557	chr5_17972	5	150052440	chr5_17972
cg05191217	ESS_SIV	5	154690766	SIV_152
cg12924302	ESS_SIV	5	154690814	SIV_152
cg18537617	ESS_SIV	5	157302845	single1670
cg19669340	chr5_19221	5	157675116	chr5_19221
cg18906478	chr5_19592	5	160168637	chr5_19592
cg17267804	chr5_19645	5	160308386	chr5_19645
cg24719726	ESS_SIV	5	164019738	single1671
cg00982641	ESS_SIV	5	170232842	SIV_64
cg06417125	ESS_SIV	5	170232844	SIV_64
cg20758593	ESS_SIV	5	170232860	SIV_64
cg02091185	ESS_SIV	5	170861763	single1675
cg13582457	ESS_SIV	5	172897771	single1676
cg01802043	ESS_SIV	5	173476874	single1677
cg01469864	ESS_SIV	5	175872258	single1678
cg06060754	ESS_SIV	5	177370920	ESS_160
cg16006841	ESS_SIV	5	177370999	ESS_160
cg02635677	chr5_22757	5	177396320	chr5_22757
cg04486885	chr5_22757	5	177396424	chr5_22757
cg05207973	chr5_22757	5	177396642	chr5_22757
cg18808692	ESS_SIV	5	177972722	single1681
cg08871495	ESS_SIV	5	177986021	single1682
cg13600420	chr5_22976	5	178187205	chr5_22976
cg24618378	chr5_22976	5	178187217	chr5_22976
cg19462976	chr5_22976	5	178187292	chr5_22976
cg25583180	chr5_22976	5	178187382	chr5_22976
cg22212218	chr5_23043	5	178324794	chr5_23043
cg08930131	chr5_23078	5	178384198	chr5_23078
cg02087079	chr5_23078	5	178384349	chr5_23078
cg00234625	chr5_23078	5	178384648	chr5_23078
cg16470655	chr5_23196	5	178729304	chr5_23196
cg23513686	chr5_23204	5	178781550	chr5_23204
cg11786587	chr5_23204	5	178781610	chr5_23204
cg19096358	chr5_23281	5	179120695	chr5_23281
cg09693926	chr5_23281	5	179120863	chr5_23281
cg10208897	chr5_23281	5	179121229	chr5_23281
cg02599361	chr5_23281	5	179121373	chr5_23281
cg12674760	chr5_23296	5	179150498	chr5_23296
cg00274815	chr5_23318	5	179204741	chr5_23318
cg23319104	chr5_23318	5	179204845	chr5_23318
cg26694831	ESS_SIV	5	179336419	single1684
cg24585418	chr5_23470	5	179632426	chr5_23470
cg26135573	chr5_23470	5	179632668	chr5_23470
cg05432322	chr5_23559	5	179857732	chr5_23559
cg06869965	ESS_SIV	5	179858192	single1686
cg02567769	ESS_SIV	5	180161674	single1687
cg23221052	ESS_SIV	5	180313744	ESS_51
cg13944838	chr5_23763	5	180313915	chr5_23763
cg23248424	chr5_23763	5	180314105	ESS_51
cg02891314	chr5_23763	5	180314121	ESS_51
cg03671052	ESS_SIV	5	180659261	single1691
cg11273655	chr5_23970	5	181070115	chr5_23970
cg00533202	ESS_SIV	5	181084823	chr5_23975
cg21122075	chr5_23975	5	181085071	chr5_23975
cg07332563	ESS_SIV	6	291688	ESS_3
cg21548813	ESS_SIV	6	291883	ESS_3
cg03395511	chr6_57	6	291904	ESS_3
cg15383120	chr6_57	6	291910	ESS_3
cg18110333	chr6_57	6	292330	ESS_3
cg05064044	chr6_57	6	292386	ESS_3
cg11235426	chr6_57	6	292523	ESS_3
cg01516881	chr6_57	6	292597	ESS_3
cg26668828	chr6_57	6	292824	chr6_57
cg01171360	chr6_57	6	293286	chr6_57
cg20619695	chr6_57	6	293332	chr6_57
cg11787218	ESS_SIV	6	312106	single1701
cg20143970	chr6_93	6	323571	chr6_93
cg22776235	chr6_145	6	362024	chr6_145
cg07977946	chr6_145	6	362048	chr6_145
cg13600364	chr6_145	6	362096	chr6_145
cg21062780	ESS_SIV	6	887773	single1702
cg13299743	ESS_SIV	6	1523517	single1703
cg02792740	ESS_SIV	6	2876162	single1704
cg07844977	ESS_SIV	6	2903466	single1705
cg27408171	ESS_SIV	6	2958575	single1706
cg08155050	chr6_793	6	2972202	chr6_793
cg14555649	ESS_SIV	6	2989882	single1707
cg21571245	chr6_809	6	3008941	chr6_809
cg07377178	ESS_SIV	6	3024831	single1708
cg26651049	chr6_854	6	3143870	chr6_854
cg00985117	chr6_900	6	3266386	chr6_900
cg16613240	ESS_SIV	6	10099391	ESS_171
cg09285851	ESS_SIV	6	10099424	ESS_171
cg19579217	ESS_SIV	6	10720398	single1711
cg23049448	ESS_SIV	6	10887748	single1712
cg21414905	chr6_2515	6	11901150	chr6_2515
cg11395949	ESS_SIV	6	13769956	single1713
cg02735058	ESS_SIV	6	16181020	single1714
cg18221983	chr6_3380	6	16198318	chr6_3380
cg11928184	chr6_3388	6	16218453	chr6_3388
cg23525438	ESS_SIV	6	17015996	single1715
cg10154826	ESS_SIV	6	17600764	single1716
cg05927817	ESS_SIV	6	18020127	single1717
cg11382666	ESS_SIV	6	20032611	single1718
cg07914385	ESS_SIV	6	20727853	single1719
cg09012091	ESS_SIV	6	24431095	single1720
cg27524988	chr6_4550	6	24583250	chr6_4550
cg25597625	chr6_4550	6	24583269	chr6_4550
cg10482057	chr6_4550	6	24583387	chr6_4550
cg06752695	chr6_4550	6	24583496	chr6_4550
cg18433519	ESS_SIV	6	24646267	ESS_168
cg16906346	ESS_SIV	6	24646555	ESS_168
cg15691649	chr6_4747	6	25882101	chr6_4747
cg07061783	chr6_4747	6	25882175	chr6_4747
cg03264133	chr6_4747	6	25882236	ESS_55
cg12310025	ESS_SIV	6	25882254	ESS_55
cg03517284	chr6_4747	6	25882363	ESS_55
cg14585513	chr6_4868	6	26253833	chr6_4868
cg00631329	chr6_4889	6	26305144	chr6_4889
cg13736514	ESS_SIV	6	26305245	chr6_4889
cg26414841	chr6_4889	6	26305517	chr6_4889
cg15969227	ESS_SIV	6	26756600	single1728
cg03359964	ESS_SIV	6	27158177	single1729
cg20866694	chr6_5051	6	27213892	chr6_5051
cg09817162	chr6_5055	6	27217898	SIV_159
cg05180451	chr6_5055	6	27217986	chr6_5055
cg10279314	chr6_5055	6	27218118	SIV_159
cg09395805	ESS_SIV	6	27218298	chr6_5055
cg07555084	chr6_5055	6	27218421	chr6_5055
cg25426208	ESS_SIV	6	27230868	single1733
cg26533311	ESS_SIV	6	27239133	single1734
cg27226147	ESS_SIV	6	27479714	single1735
cg17553149	ESS_SIV	6	27515291	single1736
cg09807481	chr6_5142	6	27543133	chr6_5142
cg00570207	chr6_5142	6	27543153	chr6_5142
cg12492942	chr6_5142	6	27543188	chr6_5142
cg26105725	chr6_5142	6	27543334	chr6_5142
cg04212047	chr6_5142	6	27543401	chr6_5142
cg18105139	ESS_SIV	6	28091079	single1737
cg20110349	chr6_5312	6	28215637	chr6_5312
cg19386998	ESS_SIV	6	28384053	single1738
cg26968378	ESS_SIV	6	28479311	SIV_68
cg12584458	ESS_SIV	6	28479331	SIV_68
cg21903646	ESS_SIV	6	28479339	SIV_68
cg27535677	ESS_SIV	6	28633589	SIV_67
cg26865747	ESS_SIV	6	28633601	SIV_67
cg13565129	ESS_SIV	6	28633643	SIV_67
cg22452837	ESS_SIV	6	28696379	SIV_158
cg10582608	ESS_SIV	6	28696414	SIV_158
cg16677399	ESS_SIV	6	28863126	ESS_169
cg00903577	ESS_SIV	6	28863333	ESS_169
cg24505778	chr6_5507	6	28885111	chr6_5507
cg24867279	chr6_5507	6	28885245	chr6_5507
cg26481402	chr6_5507	6	28885274	chr6_5507
cg02846841	ESS_SIV	6	28977565	single1750
cg03656877	ESS_SIV	6	29015402	single1751
cg25786333	chr6_5595	6	29397023	chr6_5595
cg06754664	chr6_5595	6	29397042	chr6_5595
cg08862210	chr6_5595	6	29397187	chr6_5595
cg23584176	ESS_SIV	6	29397302	single1752
cg17512539	ESS_SIV	6	29436948	SIV_153
cg15148691	ESS_SIV	6	29436957	SIV_153
cg25978138	chr6_5645	6	29680385	chr6_5645
cg11747594	chr6_5645	6	29680449	ESS_2
cg15708526	chr6_5645	6	29680495	ESS_2
cg04071440	chr6_5645	6	29680499	ESS_2
cg08022281	chr6_5645	6	29680569	chr6_5645
cg10648573	chr6_5645	6	29680572	chr6_5645
cg12644888	chr6_5645	6	29680584	chr6_5645
cg22494932	chr6_5645	6	29680603	chr6_5645
cg25699073	chr6_5645	6	29680605	chr6_5645
cg07134666	chr6_5645	6	29680624	chr6_5645
cg00588198	chr6_5645	6	29680676	chr6_5645
cg06032337	chr6_5645	6	29680692	chr6_5645
cg16885113	ESS_SIV	6	29680731	ESS_2
cg20228636	chr6_5645	6	29680749	chr6_5645
cg27414868	chr6_5645	6	29680788	chr6_5645
cg11383134	ESS_SIV	6	29680814	ESS_2
cg03198009	ESS_SIV	6	29680828	ESS_2
cg03449857	ESS_SIV	6	29680847	ESS_2
cg15570656	chr6_5645	6	29680852	ESS_2
cg02157626	ESS_SIV	6	29680960	ESS_2
cg13835168	chr6_5645	6	29680980	chr6_5645
cg08041448	chr6_5645	6	29681125	chr6_5645
cg24100841	chr6_5645	6	29681248	chr6_5645
cg19636627	chr6_5645	6	29681308	chr6_5645
cg20961245	chr6_5645	6	29681316	chr6_5645
cg11201654	ESS_SIV	6	29722990	single1764
cg20519483	ESS_SIV	6	29736769	single1765
cg22179059	chr6_5660	6	29747169	chr6_5660
cg26701510	chr6_5660	6	29747286	chr6_5660
cg01813171	ESS_SIV	6	29794234	single1766
cg25046571	chr6_5682	6	29826881	chr6_5682
cg19050514	chr6_5682	6	29827036	chr6_5682
cg26302178	chr6_5682	6	29827067	chr6_5682
cg01388630	chr6_5690	6	29849248	chr6_5690
cg10821226	ESS_SIV	6	29850501	single1767
cg17134700	ESS_SIV	6	29886855	single1768
cg01062395	ESS_SIV	6	29887860	single1769
cg11406274	ESS_SIV	6	29888788	single1770
cg03995122	ESS_SIV	6	29926866	ESS_6
cg08231349	ESS_SIV	6	29926868	ESS_6
cg15671450	ESS_SIV	6	29927340	ESS_6
cg23681866	ESS_SIV	6	29927399	ESS_6
cg15411272	ESS_SIV	6	29927411	ESS_6
cg26121931	ESS_SIV	6	29927428	ESS_6
cg24838316	ESS_SIV	6	29927484	ESS_6
cg26739327	chr6_5699	6	29939201	chr6_5699
cg04126584	chr6_5711	6	29952533	chr6_5711
cg07792871	ESS_SIV	6	29974930	single1778
cg19199204	ESS_SIV	6	29976354	single1779
cg18609120	ESS_SIV	6	29977633	single1780
cg01915885	chr6_5731	6	30032411	chr6_5731
cg26515689	chr6_5731	6	30032424	chr6_5731
cg00947782	ESS_SIV	6	30071366	SIV_65
cg18930910	ESS_SIV	6	30071375	SIV_65
cg03343571	ESS_SIV	6	30071399	ESS_54
cg10930308	ESS_SIV	6	30071700	ESS_54
cg02188185	ESS_SIV	6	30071748	ESS_54
cg21232488	ESS_SIV	6	30111427	single1786
cg04679849	ESS_SIV	6	30444575	single1787
cg02795870	chr6_5971	6	30987096	chr6_5971
cg22486083	chr6_5971	6	30987186	chr6_5971
cg26190386	ESS_SIV	6	31027202	single1788
cg16519772	chr6_6021	6	31145181	chr6_6021
cg00688979	chr6_6021	6	31145241	chr6_6021
cg01287833	chr6_6021	6	31145250	chr6_6021
cg17931227	ESS_SIV	6	31180594	SIV_1
cg09179646	ESS_SIV	6	31180607	SIV_1
cg22291762	ESS_SIV	6	31180628	SIV_1
cg24427850	ESS_SIV	6	31180633	SIV_1
cg26668675	ESS_SIV	6	31180687	SIV_1
cg03078486	ESS_SIV	6	31180698	SIV_1
cg22701603	ESS_SIV	6	31180707	SIV_1
cg26818629	ESS_SIV	6	31180740	SIV_1
cg27547543	ESS_SIV	6	31180748	SIV_1
cg09357589	ESS_SIV	6	31180776	SIV_1
cg14036627	ESS_SIV	6	31180881	SIV_1
cg11811828	ESS_SIV	6	31180890	SIV_1
cg04710276	ESS_SIV	6	31197218	single1801
cg09556042	chr6_6069	6	31269237	chr6_6069
cg11917734	chr6_6069	6	31269253	chr6_6069
cg11574174	chr6_6069	6	31269258	chr6_6069
cg24710520	chr6_6070	6	31269423	chr6_6070
cg09382842	chr6_6070	6	31269629	chr6_6070
cg01521131	chr6_6070	6	31269888	chr6_6070
cg11794033	chr6_6081	6	31307491	chr6_6081
cg03555881	chr6_6081	6	31307775	chr6_6081
cg25107000	chr6_6081	6	31307867	chr6_6081
cg14801238	chr6_6081	6	31307888	chr6_6081
cg26343358	chr6_6081	6	31307890	chr6_6081
cg27071793	chr6_6081	6	31307942	chr6_6081
cg03709428	chr6_6081	6	31307965	chr6_6081
cg27258561	chr6_6081	6	31307991	chr6_6081
cg12076350	chr6_6081	6	31308015	chr6_6081
cg02446475	chr6_6081	6	31308031	chr6_6081
cg17250082	chr6_6081	6	31308099	chr6_6081
cg08762424	chr6_6081	6	31308105	chr6_6081
cg27529346	ESS_SIV	6	31355150	single1802
cg15581032	chr6_6116	6	31412052	chr6_6116
cg18007127	chr6_6116	6	31412195	chr6_6116
cg06937348	ESS_SIV	6	31506409	single1803
cg10958126	chr6_6149	6	31529980	chr6_6149
cg07455790	ESS_SIV	6	31682959	ESS_172
cg02389040	ESS_SIV	6	31683010	ESS_172
cg10690152	ESS_SIV	6	31730313	single1806
cg10095777	ESS_SIV	6	31766516	single1807
cg08306589	ESS_SIV	6	32029283	ESS_177
cg13009361	ESS_SIV	6	32029291	ESS_177
cg24138857	ESS_SIV	6	32087303	single1810
cg24955829	ESS_SIV	6	32329839	single1811
cg24640182	ESS_SIV	6	32337292	ESS_173
cg14704780	ESS_SIV	6	32337330	ESS_173
cg02136066	chr6_6433	6	32395308	chr6_6433
cg12344564	chr6_6433	6	32395345	chr6_6433
cg24478695	chr6_6433	6	32395391	chr6_6433
cg10135747	chr6_6433	6	32395410	chr6_6433
cg09190656	chr6_6433	6	32395436	chr6_6433
cg20891116	chr6_6433	6	32395452	chr6_6433
cg08726004	chr6_6433	6	32395479	chr6_6433
cg02591634	chr6_6433	6	32395492	chr6_6433
cg06871764	ESS_SIV	6	32408319	single1814
cg13081526	ESS_SIV	6	32482185	single1815
cg10466124	ESS_SIV	6	32530509	single1816
cg20022036	ESS_SIV	6	32581720	single1817
cg24071943	ESS_SIV	6	32589545	single1818
cg24760581	ESS_SIV	6	32590194	single1819
cg15752756	ESS_SIV	6	32666705	single1820
cg07180897	ESS_SIV	6	32761354	SIV_3
cg10714510	ESS_SIV	6	32761689	SIV_3
cg09739413	ESS_SIV	6	32761722	SIV_3
cg02964065	ESS_SIV	6	32761769	SIV_3
cg15255946	ESS_SIV	6	32761787	SIV_3
cg00755130	ESS_SIV	6	32761811	SIV_3
cg27160348	ESS_SIV	6	32761814	SIV_3
cg15321244	ESS_SIV	6	32761867	SIV_3
cg18609891	ESS_SIV	6	32761871	SIV_3
cg10218546	ESS_SIV	6	32762047	single1830
cg10698654	ESS_SIV	6	32827806	ESS_174
cg15115757	ESS_SIV	6	32827851	ESS_174
cg04913118	ESS_SIV	6	32858395	single1833
cg23636571	chr6_6537	6	32861220	ESS_27
cg06812795	chr6_6537	6	32861249	ESS_27
cg21712377	chr6_6537	6	32861286	chr6_6537
cg04832245	chr6_6537	6	32861368	ESS_27
cg01948226	ESS_SIV	6	32861432	ESS_27
cg05062939	chr6_6537	6	32861527	chr6_6537
cg09713850	ESS_SIV	6	32954015	single1838
cg20069765	chr6_6583	6	33068688	chr6_6583
cg08760402	chr6_6583	6	33068710	chr6_6583
cg05995528	chr6_6583	6	33068719	chr6_6583
cg05751055	chr6_6583	6	33068728	chr6_6583
cg08898074	chr6_6583	6	33068771	chr6_6583
cg09737870	chr6_6583	6	33068941	chr6_6583
cg23195763	chr6_6584	6	33069864	chr6_6584
cg12391576	chr6_6584	6	33069886	chr6_6584
cg22037249	chr6_6584	6	33069914	chr6_6584
cg02197634	ESS_SIV	6	33081099	single1839
cg05677694	chr6_6594	6	33085021	chr6_6594
cg09535768	chr6_6594	6	33085026	chr6_6594
cg02375585	chr6_6609	6	33123335	chr6_6609
cg03227783	chr6_6609	6	33123365	chr6_6609
cg10055398	chr6_6609	6	33123466	chr6_6609
cg05547391	chr6_6609	6	33123550	chr6_6609
cg03978169	chr6_6609	6	33123581	chr6_6609
cg24938100	chr6_6609	6	33123631	chr6_6609
cg15737123	chr6_6609	6	33123791	chr6_6609
cg22136013	chr6_6609	6	33123815	chr6_6609
cg19710814	chr6_6609	6	33123820	chr6_6609
cg17217478	chr6_6609	6	33123836	chr6_6609
cg18927185	chr6_6609	6	33123858	chr6_6609
cg09397044	chr6_6609	6	33123975	chr6_6609
cg01309395	chr6_6609	6	33124019	chr6_6609
cg11715943	chr6_6609	6	33124065	chr6_6609
cg26650827	chr6_6609	6	33124094	chr6_6609
cg01685549	chr6_6610	6	33124321	chr6_6610
cg09510698	chr6_6610	6	33124354	chr6_6610
cg08313040	chr6_6610	6	33124467	chr6_6610
cg06296184	chr6_6611	6	33128357	chr6_6611
cg15019001	chr6_6611	6	33128527	chr6_6611
cg08506353	chr6_6611	6	33128536	chr6_6611
cg23200572	chr6_6611	6	33128725	chr6_6611
cg05431670	ESS_SIV	6	33323097	single1840
cg12770425	ESS_SIV	6	33617295	single1841
cg25419928	chr6_6785	6	33689017	chr6_6785
cg26235243	chr6_6785	6	33689060	chr6_6785
cg15189031	ESS_SIV	6	34531538	single1842
cg04449473	ESS_SIV	6	36127141	single1843
cg23737190	ESS_SIV	6	36962246	single1844
cg01907837	chr6_7957	6	37353562	chr6_7957
cg17150074	chr6_8135	6	38124665	chr6_8135
cg10304865	chr6_8663	6	41403365	chr6_8663
cg11177740	chr6_8705	6	41552751	chr6_8705
cg20290983	ESS_SIV	6	43687734	single1845
cg05496603	ESS_SIV	6	44270077	single1846
cg04228998	ESS_SIV	6	44310083	single1847
cg00057324	ESS_SIV	6	47782307	single1848
cg20364632	ESS_SIV	6	49668514	single1849
cg16523850	ESS_SIV	6	54292027	single1850
cg05622882	ESS_SIV	6	54981809	single1851
cg26345160	chr6_10669	6	56430749	chr6_10669
cg09377915	chr6_10669	6	56430796	chr6_10669
cg00630268	chr6_10669	6	56430832	chr6_10669
cg12086421	ESS_SIV	6	67825486	single1852
cg24573321	ESS_SIV	6	69016109	single1853
cg08977054	chr6_11601	6	69433255	chr6_11601
cg18830697	ESS_SIV	6	72212666	single1854
cg23414861	ESS_SIV	6	73354342	single1855
cg02931604	ESS_SIV	6	73354576	single1856
cg20048521	ESS_SIV	6	73362520	SIV_157
cg26550861	ESS_SIV	6	73362654	SIV_157
cg08124399	ESS_SIV	6	73395146	single1859
cg25716013	ESS_SIV	6	75244338	single1860
cg11941920	chr6_12397	6	78629479	chr6_12397
cg11074783	chr6_12397	6	78629618	chr6_12397
cg21365924	chr6_12397	6	78629802	chr6_12397
cg08355045	ESS_SIV	6	80077813	single1862
cg12248480	chr6_12563	6	80573652	chr6_12563
cg00216680	chr6_13124	6	87407641	chr6_13124
cg08690976	ESS_SIV	6	89639612	single1863
cg22092014	ESS_SIV	6	94510982	single1864
cg16287042	chr6_13831	6	94511465	chr6_13831
cg18751133	ESS_SIV	6	99394476	single1865
cg09492693	chr6_14742	6	106262104	chr6_14742
cg21148531	ESS_SIV	6	106326298	chr6_14748
cg21918786	ESS_SIV	6	109290632	single1867
cg19196401	ESS_SIV	6	110399936	single1868
cg05213296	chr6_15478	6	110981527	chr6_15478
cg14002274	chr6_15478	6	110981844	chr6_15478
cg16061928	chr6_15478	6	110981860	chr6_15478
cg03320844	ESS_SIV	6	121435694	single1869
cg20390711	ESS_SIV	6	127475539	SIV_66
cg14079463	ESS_SIV	6	127475845	SIV_66
cg04580344	ESS_SIV	6	127475878	SIV_66
cg07532159	chr6_17160	6	129172915	chr6_17160
cg12606694	ESS_SIV	6	131199857	chr6_17369
cg17829936	ESS_SIV	6	132589543	single1874
cg22676075	ESS_SIV	6	134882476	chr6_17831
cg23982392	chr6_19565	6	148819439	chr6_19565
cg09217309	ESS_SIV	6	149923069	single1876
cg11579907	chr6_20079	6	151091078	chr6_20079
cg10395519	chr6_20079	6	151091169	chr6_20079
cg05282260	chr6_20919	6	156662130	chr6_20919
cg08839808	chr6_20919	6	156662171	chr6_20919
cg00269725	chr6_20919	6	156662182	chr6_20919
cg21827153	ESS_SIV	6	156687969	single1877
cg23603995	ESS_SIV	6	156877515	single1878
cg07621945	ESS_SIV	6	157779701	single1879
cg22307058	chr6_21338	6	158017898	chr6_21338
cg10225755	chr6_21338	6	158017980	chr6_21338
cg18962702	chr6_21394	6	158209847	chr6_21394
cg16073143	ESS_SIV	6	158939042	SIV_156
cg18373855	ESS_SIV	6	158939178	SIV_156
cg15298323	ESS_SIV	6	159761407	SIV_155
cg25736982	ESS_SIV	6	159761523	SIV_155
cg26695881	ESS_SIV	6	160275779	single1884
cg13679164	ESS_SIV	6	160837448	single1885
cg26834192	ESS_SIV	6	161140000	ESS_176
cg09655876	ESS_SIV	6	161140035	ESS_176
cg14101117	ESS_SIV	6	161415634	single1888
cg11974293	chr6_22231	6	162051378	chr6_22231
cg00290868	chr6_22231	6	162051491	chr6_22231
cg05952475	chr6_22419	6	163260814	chr6_22419
cg22141696	ESS_SIV	6	165855144	single1889
cg07750638	ESS_SIV	6	166393627	single1890
cg25520356	chr6_23109	6	166479162	chr6_23109
cg04953373	chr6_23109	6	166479275	chr6_23109
cg13906646	chr6_23109	6	166479434	chr6_23109
cg19520046	ESS_SIV	6	167996681	single1891
cg24246628	ESS_SIV	6	168035235	SIV_154
cg14316629	ESS_SIV	6	168035674	SIV_154
cg24775963	ESS_SIV	6	168049529	single1894
cg05422022	ESS_SIV	6	168133010	single1895
cg08727239	chr6_23682	6	168233417	chr6_23682
cg09565319	ESS_SIV	6	168563052	single1896
cg16786372	chr6_23831	6	168596040	chr6_23831
cg26186549	ESS_SIV	6	168861381	single1897
cg21239179	ESS_SIV	6	168871958	single1898
cg08634229	chr6_23924	6	168926509	chr6_23924
cg24515091	chr6_23937	6	168995806	chr6_23937
cg11181693	ESS_SIV	6	169425251	chr6_24024
cg09894276	ESS_SIV	6	169577299	single1901
cg19089141	chr6_24066	6	169654635	chr6_24066
cg11938672	chr6_24066	6	169655060	ESS_175
cg18322025	ESS_SIV	6	169655237	ESS_175
cg26850117	ESS_SIV	6	169789666	single1904
cg05935904	ESS_SIV	6	170089791	single1905
cg17529386	ESS_SIV	6	170137047	single1906
cg02546416	ESS_SIV	6	170172088	single1907
cg20464680	ESS_SIV	6	170179144	single1908
cg11258132	chr6_24296	6	170247381	chr6_24296
cg26825341	chr6_24309	6	170267712	chr6_24309
cg01757548	chr6_24366	6	170421326	chr6_24366
cg08386137	chr6_24366	6	170421595	chr6_24366
cg18217622	ESS_SIV	6	170423166	ESS_170
cg07257824	ESS_SIV	6	170423266	ESS_170
cg23368159	ESS_SIV	6	170459644	single1911
cg15535638	ESS_SIV	7	31468	single1912
cg21158664	ESS_SIV	7	159871	single1913
cg25929664	ESS_SIV	7	220655	single1914
cg17430651	ESS_SIV	7	578258	single1915
cg11064039	chr7_388	7	726464	chr7_388
cg06242242	chr7_388	7	726468	chr7_388
cg05729249	chr7_388	7	726483	chr7_388
cg11634705	ESS_SIV	7	833813	single1916
cg15782153	ESS_SIV	7	878026	single1917
cg25612754	ESS_SIV	7	908931	single1918
cg19665696	chr7_533	7	909518	chr7_533
cg12575883	ESS_SIV	7	964075	single1920
cg22126965	ESS_SIV	7	975866	single1921
cg24642844	ESS_SIV	7	1041615	single1922
cg03188948	ESS_SIV	7	1169860	ESS_186
cg18402987	ESS_SIV	7	1169927	ESS_186
cg27094323	ESS_SIV	7	1177263	single1925
cg18629009	ESS_SIV	7	1231601	single1926
cg01547654	ESS_SIV	7	1566631	single1927
cg16269488	chr7_1084	7	1819004	chr7_1084
cg27644672	chr7_1084	7	1819059	chr7_1084
cg17593934	chr7_1135	7	1931013	chr7_1135
cg23422044	chr7_1135	7	1931163	chr7_1135
cg03604067	ESS_SIV	7	1940638	single1928
cg13290180	ESS_SIV	7	2042895	single1929
cg05095590	ESS_SIV	7	2099625	single1930
cg08027265	chr7_1296	7	2252326	chr7_1296
cg06958216	chr7_1341	7	2353890	chr7_1341
cg03277898	ESS_SIV	7	2479191	single1931
cg26053068	chr7_1537	7	2651439	chr7_1537
cg25467336	ESS_SIV	7	2717983	single1932
cg05412410	chr7_1679	7	2993540	chr7_1679
cg19214707	ESS_SIV	7	3118089	single1933
cg08787332	chr7_1819	7	3809709	chr7_1819
cg05529686	chr7_1819	7	3809728	chr7_1819
cg24061597	chr7_1819	7	3809765	chr7_1819
cg25783987	ESS_SIV	7	4141092	single1934
cg02004499	chr7_1962	7	4204619	chr7_1962
cg24441899	chr7_1962	7	4204741	chr7_1962
cg07249765	chr7_1962	7	4205012	chr7_1962
cg21853331	chr7_1989	7	4268489	chr7_1989
cg07829265	chr7_1989	7	4268535	chr7_1989
cg05813781	chr7_1989	7	4268578	chr7_1989
cg20778547	ESS_SIV	7	4416773	single1936
cg12612296	chr7_2171	7	4833708	chr7_2171
cg02767827	chr7_2171	7	4833798	chr7_2171
cg02276823	chr7_2223	7	4960481	chr7_2223
cg25523580	chr7_2223	7	4960589	chr7_2223
cg03684644	chr7_2236	7	5045138	chr7_2236
cg23920748	chr7_2236	7	5045141	chr7_2236
cg02646611	chr7_2236	7	5045164	chr7_2236
cg24626554	ESS_SIV	7	5072005	SIV_165
cg18848287	ESS_SIV	7	5072011	SIV_165
cg22534288	ESS_SIV	7	5144384	ESS_184
cg23549902	ESS_SIV	7	5144525	ESS_184
cg01218414	ESS_SIV	7	5897856	single1941
cg19149522	ESS_SIV	7	6576793	single1942
cg27084028	ESS_SIV	7	6796806	single1943
cg08739628	chr7_2893	7	6847129	chr7_2893
cg06484146	ESS_SIV	7	12404255	single1944
cg11287647	ESS_SIV	7	12685728	single1945
cg06936290	ESS_SIV	7	13850247	single1946
cg24231558	ESS_SIV	7	16586702	single1947
cg15377009	chr7_5309	7	27897938	chr7_5309
cg18031675	ESS_SIV	7	29563148	SIV_10
cg04619381	ESS_SIV	7	29563506	SIV_10
cg19942237	ESS_SIV	7	29563596	SIV_10
cg07075840	ESS_SIV	7	29563712	SIV_10
cg03004598	ESS_SIV	7	29563755	SIV_10
cg09282258	ESS_SIV	7	29563792	SIV_10
cg04879818	chr7_5630	7	29580187	chr7_5630
cg13207630	ESS_SIV	7	32318453	ESS_57
cg27532318	ESS_SIV	7	32318720	ESS_57
cg27511599	ESS_SIV	7	32318929	ESS_57
cg15212455	ESS_SIV	7	39130940	single1957
cg21665744	ESS_SIV	7	39131514	single1958
cg13264672	chr7_7198	7	39953842	chr7_7198
cg19596050	chr7_7479	7	42406650	chr7_7479
cg11307134	chr7_7705	7	44039986	chr7_7705
cg04789420	chr7_7705	7	44040519	chr7_7705
cg04561224	chr7_7705	7	44040854	chr7_7705
cg07075347	ESS_SIV	7	44065262	single1960
cg06475514	chr7_7749	7	44112640	chr7_7749
cg18628255	chr7_7749	7	44112735	chr7_7749
cg07998236	chr7_7749	7	44112950	chr7_7749
cg26672672	chr7_8452	7	47439836	chr7_8452
cg09696706	chr7_8452	7	47439914	chr7_8452
cg13794565	ESS_SIV	7	47980010	single1961
cg07045469	ESS_SIV	7	48454983	single1962
cg07235057	ESS_SIV	7	50632600	single1963
cg10614809	ESS_SIV	7	51471494	SIV_72
cg07537562	ESS_SIV	7	51471818	SIV_72
cg08767820	ESS_SIV	7	51471887	SIV_72
cg03689146	ESS_SIV	7	52274115	single1967
cg01042465	ESS_SIV	7	54697909	single1968
cg25866552	ESS_SIV	7	55004606	single1969
cg02316066	ESS_SIV	7	55157218	single1970
cg11002686	ESS_SIV	7	55344990	single1971
cg24184022	ESS_SIV	7	55363392	single1972
cg11850943	chr7_9542	7	55364710	chr7_9542
cg05979484	chr7_9542	7	55364938	chr7_9542
cg11552287	chr7_9542	7	55365000	chr7_9542
cg10742917	ESS_SIV	7	56175109	single1973
cg03122674	ESS_SIV	7	56448060	single1974
cg07286216	ESS_SIV	7	56448154	single1975
cg20164601	ESS_SIV	7	64181706	single1976
cg00287096	ESS_SIV	7	64182332	single1977
cg27006947	ESS_SIV	7	64463903	SIV_69
cg17282584	ESS_SIV	7	64464030	SIV_69
cg01134260	ESS_SIV	7	64464356	SIV_69
cg03873153	chr7_10462	7	64574566	SIV_70
cg05781417	chr7_10462	7	64575040	SIV_70
cg21144063	chr7_10462	7	64575152	SIV_70
cg07063559	chr7_10466	7	64582635	SIV_163
cg22984587	ESS_SIV	7	64582742	SIV_163
cg19103175	chr7_10466	7	64582816	chr7_10466
cg18766791	chr7_10497	7	64835081	chr7_10497
cg12587985	chr7_10497	7	64835206	chr7_10497
cg10320410	ESS_SIV	7	64882938	single1986
cg15427793	ESS_SIV	7	64990549	single1987
cg24247132	chr7_10536	7	64998265	chr7_10536
cg04775059	ESS_SIV	7	65081010	single1989
cg21733973	ESS_SIV	7	65770749	single1990
cg16844292	chr7_10741	7	66376327	chr7_10741
cg24241818	ESS_SIV	7	66394563	single1991
cg03407889	chr7_10855	7	66845699	chr7_10855
cg13578160	ESS_SIV	7	73399649	single1992
cg12169661	ESS_SIV	7	73769065	ESS_183
cg24419391	ESS_SIV	7	73769187	ESS_183
cg14329783	ESS_SIV	7	76150540	single1995
cg25020666	ESS_SIV	7	76328534	single1996
cg19268947	ESS_SIV	7	77639517	single1997
cg16182691	ESS_SIV	7	80133641	single1998
cg13547574	ESS_SIV	7	90211586	single1999
cg17330251	ESS_SIV	7	95324645	single2000
cg05569854	ESS_SIV	7	98294440	single2001
cg22004693	ESS_SIV	7	100035190	single2002
cg25385873	chr7_15477	7	100687341	chr7_15477
cg20848291	chr7_15498	7	100745461	ESS_182
cg16850897	ESS_SIV	7	100745488	ESS_182
cg25932869	chr7_16136	7	102467291	chr7_16136
cg03800588	chr7_16166	7	102672943	chr7_16166
cg02646665	chr7_16166	7	102672966	chr7_16166
cg01894091	ESS_SIV	7	118932075	single2005
cg10959344	chr7_18288	7	124985309	chr7_18288
cg07493435	ESS_SIV	7	128916087	single2006
cg04678743	ESS_SIV	7	130668676	single2007
cg19229692	chr7_19437	7	132145521	chr7_19437
cg19882784	chr7_19849	7	135171811	ESS_181
cg19889856	ESS_SIV	7	135171903	ESS_181
cg05204540	chr7_19849	7	135171930	chr7_19849
cg25963505	ESS_SIV	7	135728276	SIV_160
cg23715104	ESS_SIV	7	135728352	SIV_160
cg21537187	chr7_19978	7	135977815	chr7_19978
cg22530927	chr7_19978	7	135978227	chr7_19978
cg01726295	chr7_19999	7	136254203	chr7_19999
cg21200382	ESS_SIV	7	140403965	single2012
cg21245936	ESS_SIV	7	143008053	ESS_180
cg06564125	ESS_SIV	7	143008139	ESS_180
cg16516272	chr7_21912	7	149787711	chr7_21912
cg01996567	ESS_SIV	7	149787793	chr7_21912
cg00867835	chr7_21912	7	149787898	chr7_21912
cg06201680	ESS_SIV	7	151381561	single2016
cg06464775	ESS_SIV	7	151448150	single2017
cg07285148	chr7_22653	7	151829809	chr7_22653
cg07161146	chr7_22653	7	151829874	chr7_22653
cg12835599	chr7_22653	7	151829896	chr7_22653
cg05807157	chr7_22653	7	151830166	chr7_22653
cg07804434	chr7_22653	7	151830264	chr7_22653
cg16115627	ESS_SIV	7	154892724	single2018
cg22336754	chr7_23281	7	154907105	chr7_23281
cg03085949	chr7_23354	7	155166849	chr7_23354
cg15800276	chr7_23354	7	155166951	chr7_23354
cg00309232	ESS_SIV	7	155349265	single2019
cg13754948	chr7_23679	7	155886647	chr7_23679
cg03097114	chr7_23679	7	155886893	chr7_23679
cg10900271	chr7_23795	7	156365159	chr7_23795
cg13002167	chr7_23795	7	156365220	chr7_23795
cg16983916	chr7_23796	7	156367020	chr7_23796
cg13096089	chr7_23796	7	156367076	chr7_23796
cg04090468	ESS_SIV	7	156389297	single2020
cg01350803	chr7_24080	7	157467496	chr7_24080
cg18311871	ESS_SIV	7	157961909	ESS_56
cg16609021	ESS_SIV	7	157961957	ESS_56
cg11072645	ESS_SIV	7	157962055	ESS_56
cg00369443	ESS_SIV	7	158125956	single2024
cg15577272	ESS_SIV	7	158139706	single2025
cg18849847	ESS_SIV	7	158238035	single2026
cg16571642	ESS_SIV	7	158253305	ESS_179
cg02770061	ESS_SIV	7	158253475	ESS_179
cg18371428	chr7_24425	7	158406429	chr7_24425
cg10620881	ESS_SIV	7	158487789	single2029
cg19584649	ESS_SIV	7	158815208	single2030
cg14042923	chr7_24582	7	158921083	chr7_24582
cg10780529	chr7_24582	7	158921211	chr7_24582
cg17022393	chr7_24588	7	158957251	chr7_24588
cg13472359	chr7_24588	7	158957263	chr7_24588
cg12954512	chr7_24588	7	158957554	chr7_24588
cg11945929	chr7_24588	7	158957694	SIV_161
cg10079374	chr7_24588	7	158957727	SIV_161
cg00815399	chr7_24588	7	158957917	chr7_24588
cg00413089	ESS_SIV	7	158958295	ESS_185
cg12744031	ESS_SIV	7	158958494	ESS_185
cg00538212	chr7_24588	7	158958901	chr7_24588
cg25769590	ESS_SIV	7	158996813	chr7_24596
cg09826364	chr7_24596	7	158997033	chr7_24596
cg19418458	chr7_24596	7	158997159	chr7_24596
cg09640425	chr7_24596	7	158997316	chr7_24596
cg04111992	chr7_24596	7	158997425	chr7_24596
cg05554000	ESS_SIV	7	159112325	ESS_178
cg13444538	chr7_24653	7	159112627	ESS_178
cg03899827	chr7_24653	7	159112687	chr7_24653
cg08479516	chr7_24653	7	159112846	chr7_24653
cg00413030	ESS_SIV	7	159154447	single2038
cg13374026	ESS_SIV	7	159162417	single2039
cg17920646	ESS_SIV	8	266579	ESS_58
cg24536782	ESS_SIV	8	266660	ESS_58
cg03116837	ESS_SIV	8	266704	ESS_58
cg00450029	chr8_133	8	649526	chr8_133
cg23958373	chr8_133	8	649964	ESS_28
cg07234876	chr8_133	8	650040	ESS_28
cg02524346	chr8_133	8	650234	chr8_133
cg07685180	ESS_SIV	8	650430	ESS_28
cg26554054	ESS_SIV	8	650489	ESS_28
cg01053087	ESS_SIV	8	687910	single2047
cg04165337	chr8_183	8	747378	chr8_183
cg06547541	chr8_265	8	1012835	chr8_265
cg04851639	chr8_292	8	1070858	chr8_292
cg16922753	ESS_SIV	8	1163292	single2048
cg07699771	chr8_347	8	1203330	chr8_347
cg23785114	chr8_347	8	1203403	chr8_347
cg22225420	chr8_357	8	1235472	chr8_357
cg02986960	chr8_357	8	1235498	chr8_357
cg00154902	ESS_SIV	8	1297446	single2049
cg03128011	chr8_399	8	1373168	ESS_60
cg20088245	chr8_399	8	1373210	ESS_60
cg23003807	chr8_399	8	1373472	chr8_399
cg22034735	chr8_399	8	1373562	ESS_60
cg05029148	chr8_399	8	1373718	chr8_399
cg18498090	chr8_411	8	1392419	chr8_411
cg27134251	ESS_SIV	8	1416884	ESS_195
cg09050832	chr8_415	8	1417010	chr8_415
cg06008419	chr8_415	8	1417142	chr8_415
cg02490460	chr8_415	8	1417337	ESS_195
cg01760090	chr8_415	8	1417494	chr8_415
cg05041795	chr8_415	8	1417584	chr8_415
cg27581191	ESS_SIV	8	1562244	single2055
cg17697873	chr8_515	8	1706678	chr8_515
cg03411742	ESS_SIV	8	1809793	ESS_196
cg14682990	ESS_SIV	8	1809858	ESS_196
cg11539066	ESS_SIV	8	1816453	chr8_551
cg06742077	chr8_551	8	1816713	chr8_551
cg25365379	chr8_577	8	1858896	chr8_577
cg08283206	chr8_577	8	1859115	chr8_577
cg08985078	chr8_577	8	1859410	chr8_577
cg25881328	ESS_SIV	8	1861755	single2059
cg12512466	chr8_587	8	1877884	chr8_587
cg23204612	chr8_587	8	1877923	chr8_587
cg14023020	ESS_SIV	8	2024245	single2060
cg09584650	ESS_SIV	8	2053895	single2061
cg20559158	chr8_741	8	2072628	chr8_741
cg06054159	chr8_775	8	2127338	chr8_775
cg11424828	chr8_775	8	2127598	chr8_775
cg21847720	chr8_775	8	2127790	chr8_775
cg01295646	chr8_775	8	2127833	chr8_775
cg00727777	ESS_SIV	8	2480706	single2062
cg16580982	ESS_SIV	8	2623339	single2063
cg01466164	ESS_SIV	8	2623759	single2064
cg04671734	ESS_SIV	8	2733677	ESS_192
cg08242633	ESS_SIV	8	2733881	ESS_192
cg27029018	chr8_946	8	2974527	chr8_946
cg02528400	chr8_946	8	2974557	chr8_946
cg23982568	chr8_1521	8	6261006	chr8_1521
cg18119380	chr8_1521	8	6261055	chr8_1521
cg22816462	ESS_SIV	8	6775547	single2067
cg19362774	ESS_SIV	8	6807002	single2068
cg03470646	ESS_SIV	8	9545131	single2069
cg06938143	chr8_2665	8	11394101	chr8_2665
cg20567176	chr8_3219	8	13608493	chr8_3219
cg22529427	chr8_3539	8	16670413	chr8_3539
cg00420450	ESS_SIV	8	22275129	ESS_10
cg10137597	ESS_SIV	8	22275202	SIV_168
cg26039829	ESS_SIV	8	22275414	ESS_10
cg02463440	ESS_SIV	8	22275420	ESS_10
cg02788857	ESS_SIV	8	22275447	ESS_10
cg18135555	ESS_SIV	8	22275480	ESS_10
cg07298985	ESS_SIV	8	22275564	ESS_10
cg16688533	ESS_SIV	8	23855504	single2077
cg17759595	ESS_SIV	8	26624181	single2078
cg23138161	chr8_5836	8	27479743	chr8_5836
cg04953015	chr8_5837	8	27480720	chr8_5837
cg05359237	chr8_5837	8	27480732	chr8_5837
cg25013571	chr8_7210	8	37792774	chr8_7210
cg06437703	ESS_SIV	8	38057102	single2079
cg11826726	ESS_SIV	8	43276289	single2080
cg06529685	chr8_8400	8	43276983	chr8_8400
cg06043048	chr8_8400	8	43277114	chr8_8400
cg04880091	chr8_8400	8	43277309	chr8_8400
cg21877680	chr8_8400	8	43277365	chr8_8400
cg05453358	ESS_SIV	8	46617659	single2081
cg09100271	ESS_SIV	8	47763351	SIV_166
cg09100338	ESS_SIV	8	47763494	SIV_166
cg03635442	chr8_8868	8	48514724	SIV_167
cg08681904	ESS_SIV	8	48514856	SIV_167
cg05475109	chr8_8868	8	48515125	chr8_8868
cg22283653	ESS_SIV	8	48911650	single2086
cg07335376	ESS_SIV	8	54134666	single2087
cg11783602	chr8_9521	8	54174525	chr8_9521
cg06042504	chr8_9521	8	54174764	chr8_9521
cg20636351	chr8_9521	8	54174841	chr8_9521
cg07092985	ESS_SIV	8	54621328	single2089
cg20677078	ESS_SIV	8	55842689	single2090
cg19413350	ESS_SIV	8	56438509	single2091
cg09858108	chr8_9886	8	57142466	chr8_9886
cg20607798	ESS_SIV	8	57142610	ESS_29
cg08280861	chr8_9886	8	57143033	ESS_29
cg11062466	chr8_9886	8	57143318	ESS_29
cg08219700	chr8_9886	8	57143468	ESS_29
cg21724239	chr8_9886	8	57143555	chr8_9886
cg08677398	chr8_9886	8	57143617	chr8_9886
cg08449448	chr8_9886	8	57143943	chr8_9886
cg02725872	ESS_SIV	8	57202454	single2096
cg04160749	ESS_SIV	8	57260013	chr8_9924
cg08035479	chr8_9924	8	57260085	chr8_9924
cg25937216	chr8_9924	8	57260297	chr8_9924
cg11193419	chr8_9924	8	57260604	chr8_9924
cg22535103	ESS_SIV	8	57279944	ESS_187
cg05313129	ESS_SIV	8	57280325	ESS_187
cg08599672	ESS_SIV	8	61122899	single2100
cg25248160	ESS_SIV	8	62864084	ESS_188
cg20602954	ESS_SIV	8	62864204	ESS_188
cg04206699	ESS_SIV	8	69942823	single2103
ch.8.72742858R	chr8_11540	8	71668070	chr8_11540
cg17118775	ESS_SIV	8	73370578	ESS_189
cg21550804	ESS_SIV	8	73370631	ESS_189
cg25434864	ESS_SIV	8	82441519	single2106
cg17784027	ESS_SIV	8	86097604	single2107
cg16814680	ESS_SIV	8	90669472	single2108
cg05305060	chr8_13290	8	92369907	chr8_13290
cg10187029	chr8_14719	8	102585373	chr8_14719
cg11421509	ESS_SIV	8	104367375	single2109
cg03562736	ESS_SIV	8	113046488	single2110
cg16875032	ESS_SIV	8	120811677	single2111
cg12994228	ESS_SIV	8	124181715	single2112
cg23203918	ESS_SIV	8	127223592	single2113
cg01765152	ESS_SIV	8	127993281	single2114
cg22582999	ESS_SIV	8	133582427	single2115
cg13434034	chr8_18412	8	134464868	chr8_18412
cg04064407	chr8_19190	8	139789935	chr8_19190
cg01659279	chr8_19190	8	139789953	chr8_19190
cg06565641	ESS_SIV	8	140349576	SIV_169
cg11256152	ESS_SIV	8	140349688	SIV_169
cg00288598	ESS_SIV	8	140545197	single2118
cg27629898	chr8_19585	8	141060753	chr8_19585
cg07964753	ESS_SIV	8	141102524	single2119
cg03316587	ESS_SIV	8	141235066	single2120
cg17903548	chr8_19759	8	141391435	chr8_19759
cg22052514	chr8_19759	8	141391623	chr8_19759
cg08863473	ESS_SIV	8	142081040	single2121
cg25351599	ESS_SIV	8	142198132	single2122
cg26953288	ESS_SIV	8	142500121	single2123
cg10596483	chr8_20293	8	142670379	ESS_190
cg24634471	ESS_SIV	8	142670384	ESS_190
cg11630226	ESS_SIV	8	142700399	single2126
cg07770222	ESS_SIV	8	143038690	single2127
cg04612566	ESS_SIV	8	143039290	single2128
cg01444051	chr8_20479	8	143197128	chr8_20479
cg13453110	chr8_20479	8	143197253	chr8_20479
cg06990782	chr8_20479	8	143197329	chr8_20479
cg08691273	chr8_20508	8	143251298	chr8_20508
cg19504605	ESS_SIV	8	143256937	single2129
cg13459244	chr8_20525	8	143278498	chr8_20525
cg11240062	chr8_20525	8	143278904	chr8_20525
cg03894796	chr8_20525	8	143279146	chr8_20525
cg27468773	ESS_SIV	8	143283847	single2130
cg02530860	chr8_20530	8	143289368	chr8_20530
cg03151810	chr8_20530	8	143289576	chr8_20530
cg11388673	ESS_SIV	8	143289610	chr8_20530
cg11750431	chr8_20530	8	143289882	chr8_20530
cg00033213	chr8_20543	8	143317166	chr8_20543
cg09174681	ESS_SIV	8	143320957	ESS_191
cg05207347	ESS_SIV	8	143320993	ESS_191
cg07652447	ESS_SIV	8	143355210	single2134
cg07123730	chr8_20603	8	143420640	chr8_20603
cg20458811	chr8_20690	8	143549641	chr8_20690
cg00404280	chr8_20690	8	143549718	chr8_20690
cg10438391	chr8_20690	8	143549746	chr8_20690
cg19932577	chr8_20690	8	143549836	chr8_20690
cg01134012	ESS_SIV	8	143553147	ESS_31
cg14721632	ESS_SIV	8	143553261	ESS_31
cg23090207	ESS_SIV	8	143553275	ESS_31
cg15541193	ESS_SIV	8	143553327	ESS_31
cg19661369	ESS_SIV	8	143553856	ESS_193
cg20583945	ESS_SIV	8	143554293	ESS_193
cg17524265	ESS_SIV	8	143577714	SIV_171
cg16316162	ESS_SIV	8	143577988	SIV_171
cg07777042	ESS_SIV	8	143620710	single2143
cg00600477	chr8_20734	8	143632841	chr8_20734
cg14598846	ESS_SIV	8	143934742	ESS_194
cg23299254	ESS_SIV	8	143934790	ESS_194
cg15847845	ESS_SIV	8	143954338	single2146
cg07195118	ESS_SIV	8	144108003	ESS_30
cg26272248	ESS_SIV	8	144108132	ESS_30
cg14631276	ESS_SIV	8	144108200	ESS_30
cg06239191	ESS_SIV	8	144108234	ESS_30
cg16311044	chr8_20984	8	144109307	chr8_20984
cg01423393	chr8_20984	8	144109763	chr8_20984
cg18925846	ESS_SIV	8	144110089	chr8_20984
cg03852276	chr8_20984	8	144110287	chr8_20984
cg04746089	ESS_SIV	8	144277830	single2152
cg06546677	ESS_SIV	8	144313842	single2153
cg02583091	ESS_SIV	8	144413498	single2154
cg14228592	ESS_SIV	8	144413798	single2155
cg02938066	ESS_SIV	8	144432574	single2156
cg22382021	ESS_SIV	8	144530373	single2157
cg13514324	ESS_SIV	8	144530421	SIV_172
cg26259926	ESS_SIV	8	144530591	SIV_172
cg00117018	ESS_SIV	8	144730599	ESS_59
cg06513375	ESS_SIV	8	144730604	ESS_59
cg21918548	ESS_SIV	8	144730640	ESS_59
cg13624860	ESS_SIV	9	73569	single2163
cg13496837	ESS_SIV	9	168829	single2164
cg13952963	ESS_SIV	9	998548	single2165
cg14189141	ESS_SIV	9	1042606	single2166
cg14580996	chr9_518	9	2933122	chr9_518
cg02405213	ESS_SIV	9	5042619	single2167
cg18902978	ESS_SIV	9	6703950	single2168
cg13985597	ESS_SIV	9	6704575	single2169
cg14150197	ESS_SIV	9	6706150	single2170
cg14643147	chr9_989	9	6707116	chr9_989
cg14508358	chr9_992	9	6716418	chr9_992
cg04332163	chr9_992	9	6716481	chr9_992
cg14161821	ESS_SIV	9	6955560	single2171
cg07664183	chr9_2319	9	19103234	chr9_2319
cg14096074	chr9_3850	9	34255152	chr9_3850
cg07116010	ESS_SIV	9	35646329	single2172
cg10384133	ESS_SIV	9	41647557	single2173
cg12157194	chr9_5211	9	42851295	chr9_5211
cg08911291	chr9_5211	9	42851705	chr9_5211
cg06586759	chr9_5211	9	42852203	chr9_5211
cg14029077	chr9_5211	9	42852882	chr9_5211
cg13125506	ESS_SIV	9	63703377	single2174
cg18746037	chr9_5521	9	63813001	chr9_5521
cg03560861	chr9_5521	9	63813984	chr9_5521
cg13693646	chr9_5523	9	63814805	chr9_5523
cg15850063	chr9_5523	9	63815318	chr9_5523
cg13790785	chr9_5523	9	63816563	chr9_5523
cg13979884	ESS_SIV	9	71446256	single2175
cg13755866	ESS_SIV	9	72305705	single2176
cg13677058	chr9_8183	9	87859267	chr9_8183
cg21265404	ESS_SIV	9	87916952	single2177
cg05115664	chr9_8210	9	88006723	chr9_8210
cg01400671	chr9_8210	9	88007186	chr9_8210
cg14251009	chr9_8210	9	88007291	chr9_8210
cg14114397	chr9_8422	9	89246968	chr9_8422
cg02703145	ESS_SIV	9	91160244	single2179
cg14117219	ESS_SIV	9	91714408	single2180
cg14341177	ESS_SIV	9	92713506	single2181
cg13679303	ESS_SIV	9	93861393	single2182
cg21167269	ESS_SIV	9	96219219	single2183
cg14625636	ESS_SIV	9	97237745	single2184
cg21210642	ESS_SIV	9	98119714	single2185
cg14241370	ESS_SIV	9	101737569	single2186
cg03454353	ESS_SIV	9	113057085	single2187
cg14135848	chr9_13168	9	117852123	chr9_13168
cg21717724	chr9_13461	9	120842237	chr9_13461
cg09419670	ESS_SIV	9	120843389	single2188
cg13482309	chr9_14044	9	122628860	chr9_14044
cg14503395	ESS_SIV	9	123366467	single2189
cg10071929	ESS_SIV	9	128192857	SIV_74
[truncated: 1,591 more rows]

## Sheet: Table S2
	Train data (GSE84727)		Test data(GSE80417)
CG	Range(2-98)%	Variance	Range(2-98)%	Variance
cg11738485	0.899986	0.106455	0.897446	0.104709
cg14029206	0.870041	0.0214922	0.811297	0.0154447
cg22588144	0.866215	0.0842114	0.869854	0.0677409
cg23491743	0.8622	0.0383965	0.823732	0.0287795
cg21139150	0.861929	0.0677661	0.892493	0.0685975
cg17509989	0.854049	0.0690844	0.876637	0.0696465
cg26027669	0.851752	0.037339	0.834122	0.027671
cg05875700	0.846569	0.0617833	0.817715	0.0581304
cg26035071	0.844107	0.0634207	0.863227	0.053924
cg04131969	0.838547	0.0774702	0.840304	0.0848854
cg03526459	0.836575	0.076972	0.848881	0.0746291
cg01156747	0.830615	0.0676775	0.824152	0.0617432
cg26354017	0.829033	0.053404	0.847888	0.0557099
cg08103988	0.82878	0.0716026	0.856699	0.0746953
cg02459042	0.827361	0.0247139	0.816271	0.0225637
cg24634471	0.819676	0.0665908	0.816139	0.0576614
cg08055132	0.814377	0.0339405	0.778489	0.0751149
cg02159489	0.809618	0.0263933	0.805968	0.0305589
cg16682227	0.804056	0.0189435	0.810922	0.0207846
cg01778345	0.800509	0.0648758	0.796358	0.0646185
cg02113055	0.798766	0.0739734	0.814824	0.0766444
cg04124606	0.796568	0.0355177	0.803707	0.0200112
cg15982117	0.795938	0.0545018	0.78406	0.0458501
cg01201512	0.795844	0.065168	0.83067	0.0746039
cg14159672	0.794516	0.0517818	0.803632	0.0526075
cg08331829	0.791879	0.0726531	0.801765	0.0668085
cg04798314	0.790571	0.0655411	0.771318	0.0583473
cg25755428	0.78919	0.049329	0.833593	0.0534371
cg08269402	0.788021	0.0417247	0.758548	0.038044
cg12036633	0.78562	0.0645242	0.796005	0.0684148
cg26347887	0.784435	0.0400474	0.787203	0.02164
cg27586797	0.78344	0.0771162	0.780119	0.071416
cg26536949	0.780701	0.074123	0.793004	0.0743124
cg06417478	0.77531	0.0684223	0.791627	0.0736444
cg08779649	0.773896	0.0565962	0.791303	0.0566808
cg03226844	0.773258	0.0562756	0.803382	0.0605598
cg05528899	0.77126	0.0720418	0.766328	0.0712922
cg17294865	0.770202	0.0447172	0.764868	0.0463029
cg24851651	0.767185	0.0628641	0.779795	0.0685854
cg12251126	0.761288	0.0224559	0.777515	0.0268946
cg11965913	0.758988	0.0492577	0.796081	0.0519633
cg14893161	0.758317	0.0433316	0.773589	0.0430181
cg19637330	0.752902	0.0337336	0.740886	0.035311
cg12031275	0.750994	0.0395478	0.751571	0.0393445
cg16279088	0.750856	0.0161703	0.767382	0.0149935
cg03329597	0.748979	0.0577806	0.766183	0.0623903
cg06406458	0.748865	0.0439685	0.791524	0.0529822
cg24503407	0.748245	0.0453077	0.755436	0.0458654
cg21358336	0.748065	0.0580287	0.757507	0.0561351
cg19611616	0.747469	0.0336823	0.775167	0.0535559
cg17178900	0.747413	0.046584	0.749584	0.0479757
cg04657146	0.745938	0.0560704	0.743567	0.0578863
cg22459517	0.744772	0.0392577	0.75618	0.0415531
cg16814680	0.744056	0.0570026	0.7267	0.050449
cg19754622	0.737003	0.0324732	0.762659	0.0350791
cg10617763	0.735626	0.015439	0.69695	0.0133323
cg16006841	0.733579	0.0512071	0.767551	0.051895
cg04683516	0.729573	0.057222	0.738697	0.0607536
cg07796016	0.729184	0.0490706	0.712727	0.0408847
cg18105134	0.723952	0.0368415	0.764134	0.0409351
cg06060754	0.723792	0.038791	0.777479	0.041383
cg24100841	0.723289	0.0315406	0.718831	0.0314323
cg27326062	0.723102	0.0309026	0.680814	0.0162741
cg01153376	0.722694	0.0480273	0.731452	0.0503206
cg26287080	0.722181	0.0148669	0.737193	0.0149748
cg21526238	0.721161	0.0195731	0.725833	0.021291
cg13330868	0.720205	0.0210305	0.727791	0.0158754
cg21036194	0.715857	0.0336592	0.711836	0.0236575
cg13862711	0.715551	0.0452694	0.73021	0.0507875
cg00028022	0.714999	0.0369596	0.738112	0.0405967
cg06675417	0.711407	0.0422154	0.702106	0.0426622
cg24686902	0.709605	0.0488872	0.729001	0.0482387
cg09232555	0.709021	0.0322669	0.683581	0.0296468
cg00944631	0.707206	0.0845739	0.748843	0.0926291
cg07249765	0.707172	0.063055	0.7035	0.059354
cg24506221	0.706195	0.0535467	0.755257	0.0620045
cg23024343	0.705003	0.0293378	0.640532	0.0221991
cg26220594	0.70343	0.0348079	0.707059	0.0382958
cg24796644	0.702478	0.0338076	0.755427	0.0389246
cg26764761	0.702051	0.0449818	0.707207	0.0413986
cg01132407	0.700465	0.036351	0.713724	0.0317448
cg06223162	0.699312	0.046525	0.731495	0.0539296
cg23899408	0.699149	0.0515496	0.714488	0.0544971
cg14227325	0.698651	0.0400896	0.649247	0.0400259
cg08477332	0.696268	0.0517681	0.716093	0.0602672
cg10568066	0.693495	0.0342397	0.720385	0.0346969
cg15652532	0.693335	0.0379506	0.697972	0.0417816
cg19214707	0.69292	0.0509487	0.720881	0.0564293
cg03651054	0.690062	0.0553439	0.714231	0.0535678
cg13064658	0.687081	0.0508066	0.712816	0.0662443
cg04546413	0.682441	0.0427474	0.723889	0.0453558
cg20485607	0.682327	0.0447199	0.670673	0.0426441
cg16474696	0.68185	0.0381523	0.699029	0.0400472
cg11012412	0.681446	0.0388919	0.679399	0.0373478
cg01996567	0.680248	0.0258999	0.759446	0.0337704
cg08820231	0.680206	0.0164075	0.703431	0.0359936
cg03738707	0.680144	0.0317149	0.701445	0.034237
cg00274965	0.6794	0.034661	0.695238	0.0331999
cg04090468	0.677789	0.048083	0.699058	0.0494189
cg14911689	0.676538	0.0456789	0.654752	0.0459875
cg10596483	0.675534	0.0389618	0.708501	0.03933
cg21594961	0.675149	0.0353609	0.699325	0.0392505
cg02891314	0.674816	0.0388165	0.726964	0.0398356
cg11062466	0.672387	0.0301958	0.627684	0.0283986
cg12196389	0.672376	0.0328762	0.61194	0.0251142
cg05795005	0.672259	0.024447	0.724508	0.019699
cg23804921	0.672101	0.0580415	0.683342	0.0589316
cg08750459	0.671403	0.0429754	0.693433	0.0447692
cg04282082	0.670135	0.0396918	0.693149	0.0422692
cg13835168	0.667895	0.0350936	0.674859	0.0345814
cg07167872	0.662547	0.0380577	0.661927	0.0392307
cg15570656	0.661918	0.0336269	0.669247	0.0342584
cg16293892	0.661693	0.032206	0.67866	0.0326026
cg19418458	0.661481	0.0241377	0.646504	0.0249179
cg14780466	0.660843	0.024613	0.689241	0.0274506
cg20293942	0.66036	0.0256213	0.717715	0.0303191
cg17052675	0.659786	0.039246	0.669137	0.0368421
cg06864789	0.658028	0.0421591	0.6656	0.0410058
cg24088508	0.657381	0.0349951	0.695207	0.0407959
cg18136963	0.656701	0.0384486	0.622839	0.0313772
cg12310025	0.654911	0.0278067	0.701283	0.0309973
cg13768055	0.654031	0.0286903	0.677304	0.0309251
cg10909185	0.653132	0.0338436	0.622286	0.0297917
cg15123087	0.652353	0.0216358	0.684987	0.0214868
cg17404449	0.652329	0.0620889	0.665389	0.062622
cg22425860	0.650447	0.0185141	0.659242	0.015888
cg23066280	0.649803	0.0292468	0.678671	0.0319362
cg15595755	0.648813	0.0257101	0.723085	0.0270285
cg13944838	0.648646	0.0391382	0.716444	0.0432135
cg10296238	0.646821	0.0361169	0.689824	0.0371337
cg18805164	0.646787	0.0335724	0.629267	0.0296976
cg16781264	0.646426	0.0241644	0.658725	0.0218362
cg17118775	0.646137	0.0242507	0.64816	0.02549
cg19089141	0.645973	0.0302532	0.63264	0.0321919
cg04248279	0.64402	0.0399222	0.650741	0.0392751
cg09080788	0.643915	0.0146529	0.662381	0.0155577
cg19665696	0.643353	0.0269285	0.591296	0.0250816
cg13401893	0.643249	0.0290539	0.680356	0.0299188
cg26597838	0.640584	0.0237605	0.631142	0.0231535
cg27436995	0.639581	0.0293807	0.659356	0.0298781
cg26882525	0.638721	0.0398401	0.627034	0.0357672
cg08265274	0.638275	0.0385854	0.636804	0.0404346
cg23248424	0.637022	0.032036	0.695456	0.0350353
cg18705301	0.636723	0.0307823	0.655734	0.034112
cg12633154	0.636456	0.0285423	0.653864	0.0280838
cg03198009	0.635905	0.025252	0.627097	0.0269392
cg17215151	0.635082	0.0150316	0.664589	0.0149676
cg11247378	0.634654	0.035292	0.663544	0.0377548
cg09399716	0.633333	0.0278488	0.66593	0.0308828
cg03447554	0.633309	0.0286475	0.59559	0.0270719
cg11949518	0.633302	0.0341307	0.620441	0.03119
cg00274640	0.632385	0.0544539	0.684274	0.0575617
cg16301894	0.632111	0.0279869	0.654826	0.0291307
cg13874425	0.631501	0.0309753	0.666247	0.0329798
cg01324343	0.631269	0.0362989	0.629181	0.0346229
cg20228636	0.631241	0.027587	0.634245	0.0269744
cg26654770	0.631011	0.0380515	0.654969	0.0458664
cg15019001	0.630624	0.0369099	0.657352	0.0361669
cg07314988	0.630214	0.0361805	0.658406	0.0371461
cg16744531	0.630064	0.0376298	0.612655	0.0352108
cg18404925	0.628414	0.0176403	0.611178	0.0123013
cg18110333	0.628163	0.0534391	0.607308	0.050804
cg15465743	0.626724	0.0351533	0.612959	0.0324837
cg13291296	0.625994	0.0153758	0.58594	0.0108551
cg17658113	0.624749	0.0282602	0.623508	0.0269953
cg21724239	0.624632	0.0224955	0.622983	0.0237583
cg04955116	0.624225	0.0297983	0.623604	0.0346861
cg03449857	0.62357	0.0282238	0.611088	0.0277422
cg19778375	0.622479	0.0320121	0.603787	0.0281195
cg22635676	0.62198	0.0266997	0.623624	0.0290308
cg17416644	0.620892	0.0231635	0.644852	0.0240976
cg05481257	0.620818	0.0247733	0.623007	0.0260475
cg15532640	0.619526	0.0343938	0.618409	0.0334542
cg13752114	0.619474	0.0254163	0.600162	0.024619
cg12426467	0.616729	0.00962915	0.575702	0.0102737
cg02299497	0.616701	0.0277201	0.610081	0.0291447
cg05457730	0.616647	0.0192579	0.625696	0.0212849
cg11383134	0.613245	0.0268442	0.645741	0.029118
cg05030953	0.612833	0.0276131	0.603702	0.0273384
cg19876987	0.612404	0.0301695	0.627463	0.029219
cg09329516	0.610578	0.0161744	0.647262	0.0155292
cg07157030	0.610307	0.0351676	0.598688	0.0346572
cg09827761	0.609952	0.0308151	0.588556	0.0298853
cg21158163	0.609316	0.0316548	0.623303	0.0308477
cg14167415	0.609139	0.0319598	0.607372	0.0278253
cg18391209	0.608455	0.0658986	0.617602	0.0692141
cg24853868	0.607763	0.0406282	0.635977	0.0419084
cg12648811	0.607525	0.0211677	0.578294	0.0215312
cg16106427	0.607042	0.0259903	0.613665	0.02696
cg23649088	0.606978	0.0337019	0.628237	0.0342144
cg01097406	0.606308	0.0371973	0.651402	0.0387282
cg03363289	0.605594	0.0272604	0.621523	0.0308408
cg04181038	0.605176	0.0294778	0.607738	0.0302236
cg13671412	0.60516	0.0177211	0.59948	0.0145171
cg20053110	0.605	0.0280231	0.613414	0.028101
cg06546677	0.604993	0.0260595	0.624586	0.0254941
cg07382347	0.603688	0.0285102	0.603284	0.0271654
cg04737881	0.602596	0.0270001	0.630991	0.0295471
cg01053087	0.601363	0.0308345	0.576872	0.0312871
cg03686964	0.600756	0.0238614	0.586999	0.0235397
cg05995465	0.599232	0.0400544	0.61855	0.0409582
cg05353869	0.599119	0.0245666	0.616741	0.0268205
cg20415053	0.598756	0.0244052	0.624476	0.0260042
cg11076954	0.598109	0.0267863	0.620251	0.0281909
cg00456343	0.598073	0.0575446	0.586152	0.0555324
cg02964324	0.598067	0.0252488	0.589146	0.0237833
cg26075639	0.597313	0.0121228	0.620301	0.0137814
cg09035930	0.597213	0.0293587	0.602266	0.0328049
cg14240646	0.597178	0.0283138	0.630205	0.0316694
cg00101154	0.597025	0.0252679	0.631295	0.0260507
cg17221813	0.596784	0.0321727	0.630902	0.034477
cg02872767	0.595543	0.0284357	0.592004	0.0258341
cg13498757	0.59509	0.025251	0.585928	0.0231713
cg09352518	0.594747	0.0448363	0.622729	0.048615
cg14279361	0.594524	0.023113	0.664819	0.0308741
cg10930308	0.593905	0.025676	0.610875	0.0244127
cg26371957	0.593899	0.0291054	0.584688	0.0294289
cg00901687	0.593811	0.0317375	0.599536	0.0307996
cg14983838	0.593243	0.0260164	0.63872	0.031009
cg07134666	0.592953	0.0353212	0.619361	0.0384056
cg14464133	0.592688	0.0213732	0.605632	0.0226758
cg08010094	0.592176	0.0247461	0.593973	0.0220305
cg19142026	0.591706	0.0198126	0.603833	0.0222759
cg06712767	0.590365	0.0271572	0.634414	0.0321143
cg22443212	0.590318	0.0318662	0.618605	0.0327814
cg15668967	0.589174	0.0391847	0.624713	0.0452711
cg23681866	0.588828	0.0259783	0.599798	0.0262382
cg13077366	0.588571	0.0334919	0.581044	0.0315925
cg13148921	0.58785	0.0248244	0.605205	0.027977
cg03938978	0.587593	0.0314302	0.612112	0.0345331
cg06926377	0.587532	0.0242654	0.571983	0.0211135
cg06060522	0.587466	0.0198458	0.588736	0.0204981
cg08219700	0.586706	0.0208215	0.599739	0.0226428
cg18850127	0.586547	0.0179379	0.631289	0.0218093
cg26094651	0.586445	0.0268026	0.605862	0.0274257
cg26227225	0.586403	0.0165928	0.596304	0.0184323
cg13081526	0.586209	0.0318771	0.62435	0.0332292
cg16906346	0.584968	0.0292037	0.592135	0.0295287
cg20503657	0.584854	0.0241037	0.635174	0.0258347
cg18771300	0.58484	0.0315594	0.585598	0.0301678
cg14023020	0.584254	0.0233882	0.628455	0.0308536
cg25243082	0.583749	0.029721	0.610397	0.0325615
cg18918831	0.58372	0.0336697	0.558764	0.0295733
cg07044115	0.583229	0.0311746	0.591524	0.0318828
cg03748376	0.582389	0.0372278	0.608271	0.0326824
cg24680439	0.581783	0.0181463	0.59162	0.0213235
cg07021052	0.581152	0.0209985	0.61264	0.0227227
cg13963044	0.580957	0.0156855	0.571946	0.0154729
cg17704839	0.580855	0.0123524	0.534522	0.0096632
cg19596870	0.580504	0.0350577	0.567677	0.0311243
cg05856321	0.580485	0.0191635	0.609723	0.0200454
cg06205333	0.580113	0.0348134	0.57687	0.0307642
cg10736303	0.580084	0.0223871	0.540166	0.0141202
cg00588198	0.579931	0.0200587	0.570909	0.0197196
cg19572051	0.579648	0.0207793	0.602721	0.0221001
cg24467349	0.579593	0.0253842	0.580929	0.0241967
cg14973360	0.579542	0.0182217	0.521316	0.0111081
cg10277872	0.579254	0.0170717	0.607189	0.017875
cg08899523	0.578233	0.0274993	0.620713	0.0314722
cg03264133	0.578124	0.0192843	0.611555	0.0215041
cg26328633	0.578074	0.0458152	0.561361	0.0387287
cg02352685	0.577728	0.020133	0.589104	0.0219908
cg05372444	0.577476	0.0371562	0.535334	0.0286848
cg17611936	0.577464	0.0259984	0.572289	0.0268309
cg11059159	0.577357	0.0219497	0.600868	0.0269907
cg15806569	0.577118	0.0222574	0.614084	0.0250077
cg10075506	0.57675	0.0220853	0.602933	0.0244816
cg04043455	0.576604	0.0251846	0.612199	0.030783
cg25340688	0.576367	0.0461452	0.565037	0.03923
cg22676075	0.575584	0.0244876	0.576337	0.0254571
cg24536782	0.575541	0.0270874	0.511432	0.01889
cg03299990	0.57542	0.024629	0.606938	0.0273573
cg18522231	0.57521	0.0286247	0.614853	0.0311149
cg17220055	0.574781	0.0310431	0.594071	0.0339908
cg14856563	0.574749	0.0428901	0.603999	0.0477768
cg13943068	0.574645	0.0215874	0.597564	0.0212364
cg09549987	0.573994	0.0405424	0.60596	0.0425605
cg16653991	0.573592	0.028015	0.574673	0.0296914
cg17594624	0.573254	0.0128005	0.546193	0.0116031
cg10486069	0.573105	0.02285	0.563256	0.020133
cg08642068	0.571576	0.0227452	0.548575	0.0205197
cg03461641	0.571448	0.02967	0.540923	0.0245904
cg09584650	0.571231	0.0265073	0.606882	0.0312161
cg12011299	0.571171	0.0280093	0.56969	0.0271657
cg07952421	0.571101	0.0245364	0.581231	0.0237242
cg04082016	0.570405	0.0222336	0.587892	0.0231765
cg01620164	0.568527	0.0241996	0.552109	0.0243663
cg02270332	0.568518	0.0282246	0.613791	0.0307537
cg10317314	0.568092	0.0292992	0.565366	0.0299774
cg18786623	0.567711	0.0296244	0.604177	0.0335778
cg05547895	0.567619	0.0257216	0.617683	0.0278999
cg16761754	0.567018	0.0300425	0.567534	0.0275846
cg13207630	0.565881	0.020354	0.584869	0.0224153
cg01483656	0.564788	0.0369106	0.59192	0.0402908
cg21550804	0.564108	0.0190961	0.612266	0.0221158
cg12744031	0.56368	0.0290605	0.560777	0.0270496
cg00807871	0.563296	0.0223341	0.552894	0.019749
cg08222618	0.563137	0.0174925	0.600859	0.0186481
cg01238044	0.563011	0.0292394	0.592579	0.0282528
cg04354002	0.562814	0.0264514	0.590256	0.0249568
cg07040013	0.562771	0.0171758	0.552592	0.0170538
cg00837987	0.561826	0.0154051	0.531539	0.0118484
cg14783259	0.561523	0.011776	0.579835	0.0133028
cg23221052	0.561106	0.0297427	0.629987	0.0328671
cg10784720	0.561077	0.0101373	0.553481	0.00854559
cg26121931	0.56089	0.0280905	0.543149	0.0252441
cg12906381	0.560759	0.0191479	0.506083	0.0165748
cg05825244	0.560587	0.0206427	0.583636	0.0224587
cg20088245	0.560564	0.0190632	0.615862	0.0223693
cg04520169	0.560536	0.0275783	0.53784	0.0268758
cg03517284	0.560446	0.0188033	0.595678	0.0209692
cg21123519	0.559614	0.0238547	0.589307	0.027689
cg21177396	0.559376	0.0241017	0.588992	0.0272343
cg19978674	0.559222	0.0300798	0.567149	0.0277782
cg20744163	0.559046	0.0222939	0.554913	0.0225537
cg10590925	0.558983	0.0224043	0.570543	0.0231998
cg20927656	0.558822	0.0222799	0.563229	0.021951
cg03623568	0.558099	0.025325	0.549593	0.022833
cg16885113	0.557904	0.0249867	0.536586	0.0225055
cg02398342	0.557814	0.0347406	0.540351	0.0328125
cg15837308	0.55743	0.0189033	0.575673	0.0192141
cg08923669	0.556872	0.0190138	0.555715	0.0163271
cg25828445	0.556635	0.0230534	0.543723	0.0187346
cg02676175	0.556414	0.0189368	0.556066	0.0183225
cg23299919	0.555623	0.0174247	0.515261	0.0186971
cg20692980	0.555054	0.0149787	0.540659	0.0124134
cg23174406	0.554968	0.0249342	0.546165	0.0243785
cg10144400	0.55458	0.0175395	0.616855	0.0205679
cg23168520	0.554095	0.00997958	0.533783	0.00998722
cg09976142	0.553918	0.0222001	0.582294	0.0237017
cg13185413	0.553652	0.0232763	0.568143	0.0221638
cg17737314	0.553466	0.0108145	0.561492	0.0143109
cg06394109	0.55339	0.0216226	0.54655	0.0204136
cg25545878	0.55331	0.0270489	0.597066	0.0302052
cg27141850	0.552867	0.02375	0.621579	0.0287371
cg11885357	0.55278	0.0194818	0.528326	0.0181671
cg05896524	0.552214	0.0344625	0.602236	0.0353639
cg10604476	0.551508	0.0188355	0.60331	0.0247545
cg14188106	0.550852	0.0184898	0.548754	0.0200882
cg08993878	0.55064	0.0202753	0.528405	0.0192699
cg26893861	0.550284	0.0274433	0.568112	0.0300572
cg08829299	0.550105	0.0243617	0.570359	0.0251149
cg11401394	0.550081	0.0102835	0.522042	0.00983329
cg04985582	0.550032	0.0169993	0.584554	0.0162072
cg00157199	0.549548	0.0232999	0.592721	0.0280138
cg15059639	0.548946	0.0262207	0.559676	0.0246162
cg07376282	0.54886	0.0325209	0.572732	0.0313604
cg19196401	0.548727	0.0163327	0.624631	0.0191838
cg04834770	0.548688	0.0172616	0.531066	0.0120308
cg24690094	0.548434	0.0193201	0.551221	0.0204811
cg23549902	0.548167	0.0165944	0.590363	0.0190488
cg10582608	0.548162	0.0211349	0.567279	0.0237594
cg10044179	0.548074	0.021893	0.544121	0.0204039
cg06201514	0.547872	0.0202173	0.573065	0.0223132
cg12751644	0.547055	0.0205986	0.546272	0.0222941
cg25731401	0.546994	0.018189	0.507769	0.0168461
cg01062020	0.546881	0.0256881	0.548887	0.024339
cg09651654	0.546463	0.0113122	0.522454	0.00934136
cg18228590	0.546148	0.0278649	0.538617	0.0245646
cg24838316	0.546057	0.0230645	0.554122	0.0230095
cg00923880	0.545732	0.0218076	0.559622	0.0220659
cg05280794	0.545721	0.041514	0.546277	0.0378993
cg07158503	0.545547	0.0345789	0.572694	0.0339591
cg24246628	0.545083	0.0194943	0.562753	0.0194762
cg00898013	0.545069	0.0136373	0.582306	0.0174933
cg16528597	0.544826	0.0163302	0.55436	0.0170771
cg11424828	0.543865	0.044162	0.537153	0.0463085
cg16440561	0.543795	0.0185886	0.543281	0.0209261
cg11388673	0.543778	0.0180571	0.565209	0.0207123
cg27074582	0.543006	0.0255715	0.556287	0.0249886
cg13111532	0.542971	0.0262281	0.569015	0.0257591
cg13750264	0.542322	0.0204047	0.532172	0.0192593
cg05526809	0.542227	0.0107616	0.517284	0.0130384
cg12889195	0.542104	0.0186545	0.548233	0.0182111
cg03913278	0.541683	0.0154177	0.560672	0.0146487
cg15971518	0.541428	0.0262486	0.562832	0.0280027
cg21469772	0.541422	0.0258921	0.532671	0.0263702
cg22681495	0.541162	0.0119939	0.553177	0.0137713
cg00112952	0.540724	0.0201487	0.5293	0.0184545
cg03086067	0.540624	0.0224767	0.578572	0.0248731
cg06329735	0.540309	0.0202442	0.524441	0.0204487
cg11146691	0.540101	0.0193134	0.540176	0.0216053
cg08944170	0.540042	0.0303851	0.612984	0.0341067
cg02938172	0.540002	0.0277869	0.578573	0.0300446
cg09660878	0.53985	0.0213542	0.570799	0.0234451
cg05834845	0.539703	0.0243908	0.55864	0.0267504
cg08693745	0.539696	0.0197994	0.509817	0.0181168
cg22258600	0.539678	0.0142423	0.538753	0.016084
cg01124132	0.539384	0.0179023	0.530266	0.0177837
cg03787837	0.539326	0.0257263	0.562114	0.0277997
cg14687298	0.538963	0.0261941	0.559212	0.0283371
cg02691506	0.53856	0.0202282	0.530709	0.0202718
cg19181528	0.538352	0.0267932	0.558219	0.0273456
cg03849834	0.537835	0.032006	0.496135	0.0274321
cg20923605	0.537538	0.0237537	0.548481	0.0236521
cg11946459	0.537447	0.0180339	0.561472	0.0191602
cg12016809	0.537245	0.0264263	0.586972	0.0272991
cg22325292	0.537051	0.0219702	0.54833	0.0241651
cg13571460	0.536936	0.0240451	0.57433	0.0298809
cg23896850	0.536931	0.0145446	0.580694	0.0195906
cg13918804	0.536397	0.0150696	0.48057	0.0149289
cg27573991	0.536064	0.0201639	0.57664	0.0231527
cg05493407	0.535718	0.0190044	0.570096	0.0218292
cg02331830	0.535373	0.0216979	0.539132	0.0223075
cg11343894	0.53519	0.0215203	0.546292	0.0238422
cg27244972	0.534722	0.0230525	0.498847	0.0205039
cg14773178	0.534659	0.0182399	0.570768	0.0207723
cg14079463	0.534638	0.0192754	0.496802	0.0177049
cg13830619	0.534381	0.0416915	0.527019	0.0343912
cg20356637	0.534241	0.0225393	0.526492	0.020179
cg09074113	0.534226	0.0174454	0.541418	0.0173439
cg17221856	0.533996	0.0158912	0.537407	0.01734
cg26472636	0.533969	0.0278179	0.535153	0.0239869
cg00791851	0.533966	0.0215441	0.571687	0.0243046
cg21862992	0.533858	0.0210331	0.531851	0.0209333
cg12870014	0.533693	0.0165925	0.516884	0.0166435
cg06437840	0.533524	0.0167439	0.509633	0.0178971
cg22992730	0.533449	0.0190435	0.585685	0.0220698
cg02770061	0.533225	0.0195389	0.494221	0.0166054
cg07075026	0.532875	0.0189585	0.567231	0.0223577
cg25830305	0.53271	0.0291255	0.551126	0.0290717
cg04863005	0.532142	0.0198846	0.561299	0.0234002
cg16079430	0.532065	0.0228915	0.550479	0.0237455
cg11979743	0.531958	0.0184128	0.632025	0.0302252
cg07629776	0.53171	0.0243225	0.506146	0.0200691
cg22238209	0.531404	0.0245079	0.492918	0.0215409
cg09953406	0.531193	0.00823861	0.569043	0.0105
cg12950816	0.531105	0.0236465	0.514203	0.0196352
cg06536614	0.531022	0.0388871	0.537542	0.0355355
cg00169354	0.53099	0.0164065	0.547812	0.0177817
cg11133658	0.530814	0.01027	0.523903	0.0132527
cg14560110	0.530708	0.0167277	0.55149	0.0167583
cg27048067	0.530106	0.0171529	0.506812	0.0162674
cg08922308	0.530097	0.0214867	0.549099	0.020298
cg11787167	0.530024	0.0257818	0.553508	0.0288968
cg05200811	0.529716	0.0256222	0.566406	0.0259037
cg06679270	0.529193	0.0179605	0.527677	0.018676
cg03128011	0.529091	0.0169395	0.589889	0.0206047
cg21109666	0.528605	0.0253236	0.533833	0.0251483
cg23284931	0.528571	0.0242406	0.554121	0.0248115
cg01232138	0.528454	0.0153914	0.519276	0.0160584
cg06562718	0.528364	0.0158166	0.547526	0.0213528
cg11872966	0.528099	0.0104315	0.610612	0.015043
cg01741372	0.528071	0.0235272	0.517556	0.0212181
cg13105599	0.528018	0.0176381	0.525496	0.0177872
cg13732083	0.527996	0.0230232	0.512992	0.018992
cg08240917	0.527928	0.0193226	0.518475	0.0180788
cg27346510	0.527866	0.0103359	0.566626	0.0130538
cg05828893	0.52761	0.0169482	0.56226	0.0214111
cg01911613	0.527284	0.0140326	0.523112	0.0142784
cg15877520	0.52716	0.0183978	0.500226	0.0147351
cg03343571	0.526502	0.0210375	0.545854	0.021253
cg04653913	0.526463	0.0219723	0.534521	0.0214061
cg27366766	0.526359	0.0178429	0.53041	0.0210446
cg05082466	0.526335	0.0193183	0.514416	0.0197505
cg14161159	0.526103	0.0209086	0.563893	0.0221009
cg24693760	0.526076	0.0227749	0.513139	0.0223211
cg25210835	0.524659	0.0216996	0.54521	0.0217996
cg07755735	0.524232	0.0153384	0.526594	0.0152231
cg23963229	0.524141	0.0173671	0.49343	0.0171111
cg20540428	0.52386	0.0233171	0.523209	0.0215688
cg19815989	0.522968	0.0178208	0.492119	0.0169208
cg01630032	0.522686	0.0246419	0.552716	0.0278743
cg22082780	0.522685	0.0209999	0.545119	0.0239855
cg20814179	0.522485	0.0186392	0.519343	0.0185065
cg07157834	0.522363	0.0223104	0.504519	0.0191712
cg21819984	0.522362	0.0159756	0.51422	0.0171457
cg06221963	0.522257	0.0219539	0.545648	0.0236563
cg02873954	0.52182	0.0184831	0.535109	0.0213543
cg16496269	0.521608	0.0174358	0.586748	0.0201681
cg19623624	0.52104	0.0157323	0.513449	0.017133
cg07524919	0.52078	0.016985	0.552002	0.0187377
cg00101728	0.520772	0.0189968	0.507402	0.019065
cg22259797	0.520641	0.0198509	0.525377	0.0197672
cg12672189	0.520162	0.0169447	0.555092	0.0173876
cg26865747	0.52015	0.0181128	0.538788	0.017574
cg21847720	0.520122	0.0315693	0.536038	0.0327306
cg15212455	0.519839	0.0154866	0.507397	0.0158201
cg10280035	0.519648	0.0195044	0.499563	0.0165057
cg20302533	0.519136	0.0145629	0.556824	0.0176916
cg06797734	0.518943	0.00890855	0.527317	0.00878063
cg21950155	0.518539	0.0248024	0.519957	0.0228756
cg23246911	0.517896	0.0196189	0.546701	0.0207294
cg14417784	0.517771	0.0165279	0.502929	0.0162136
cg00867835	0.517435	0.0126116	0.540063	0.0154493
cg09937190	0.517346	0.0218046	0.509736	0.022497
cg00325531	0.51729	0.0187728	0.590715	0.0233061
cg10864200	0.517119	0.0186192	0.543795	0.021726
cg20456258	0.516943	0.0191377	0.533001	0.0186938
cg26038582	0.516843	0.0165046	0.526703	0.0182474
cg23731272	0.516634	0.0164892	0.531748	0.0178218
cg06713675	0.51607	0.0182907	0.521558	0.0174306
cg21482265	0.515807	0.017524	0.519391	0.0151755
cg22992772	0.515436	0.014281	0.515708	0.0158368
cg19938535	0.515298	0.0232602	0.534865	0.0250084
cg25414537	0.515274	0.0178805	0.498261	0.0182057
cg04395153	0.515113	0.0189551	0.517036	0.0184498
cg08562672	0.514731	0.0154719	0.546849	0.0185519
cg01479768	0.514722	0.0193889	0.534225	0.0197789
cg16590643	0.513934	0.0148199	0.508483	0.0151724
cg12000995	0.513714	0.0164513	0.577107	0.0200609
cg03151810	0.513112	0.0168468	0.533014	0.018427
cg11608150	0.512078	0.0339336	0.515668	0.0292066
cg02872426	0.511891	0.0153131	0.546488	0.0177859
cg08762424	0.511861	0.0174901	0.531053	0.0194143
cg15506703	0.511659	0.0169418	0.530813	0.0193243
cg10924085	0.511561	0.0131579	0.477633	0.0105819
cg15614872	0.511499	0.0139568	0.47433	0.0100276
cg03071500	0.511498	0.0175553	0.491482	0.0182667
cg21862353	0.511284	0.0213097	0.534769	0.0222654
cg13746813	0.511135	0.0166046	0.510204	0.0173196
cg01412970	0.510787	0.0175667	0.529195	0.0210336
cg09279736	0.510768	0.0191845	0.557967	0.0210972
cg15793258	0.510721	0.0228335	0.550558	0.0249783
cg00524694	0.51063	0.00948058	0.497763	0.010799
cg14168080	0.510597	0.0395707	0.515431	0.0348519
cg06755596	0.51045	0.0205909	0.486319	0.0178499
cg00290607	0.510423	0.0151912	0.535694	0.0179464
cg15402732	0.510384	0.0192257	0.500319	0.0129734
cg26749518	0.50992	0.0169809	0.517835	0.0169126
cg04633141	0.509748	0.0212452	0.546595	0.0246132
cg25641451	0.509716	0.0152616	0.53041	0.0170186
cg11747594	0.509477	0.0210379	0.492564	0.017763
cg00035636	0.509462	0.015754	0.560565	0.0189155
cg02720155	0.509385	0.013632	0.514819	0.0152242
cg04287574	0.508852	0.0171258	0.517989	0.0166929
cg09167828	0.508592	0.00746033	0.474267	0.00621529
cg07594247	0.508378	0.0147863	0.477542	0.012416
cg10833066	0.508344	0.0174661	0.544976	0.0192489
cg26964592	0.507948	0.0194546	0.517847	0.0209385
cg18200150	0.507897	0.0209135	0.523437	0.0242088
cg23758822	0.507555	0.0329306	0.538696	0.0358271
cg09768983	0.507379	0.0213042	0.491131	0.0206113
cg08895590	0.507249	0.019488	0.529243	0.0199266
cg10578777	0.5072	0.0190744	0.433986	0.0132544
cg01760090	0.50703	0.0152883	0.510147	0.0142527
cg26720545	0.507017	0.0188535	0.526017	0.019295
cg08681904	0.506995	0.0177903	0.487195	0.0177841
cg15709265	0.506863	0.0125246	0.519488	0.0134181
cg00124993	0.506825	0.0357657	0.510774	0.0319366
cg05373962	0.506664	0.0171956	0.51161	0.0187619
cg01066472	0.506397	0.0191736	0.533405	0.0198973
cg19544767	0.506377	0.021915	0.483983	0.0180909
cg24441899	0.506257	0.0147759	0.540441	0.0158601
cg12738763	0.506184	0.0211941	0.519755	0.0206828
cg11969330	0.506177	0.0206827	0.512974	0.0188106
cg17696517	0.506145	0.0196209	0.493915	0.0206641
cg03751055	0.506023	0.0200306	0.498334	0.0197507
cg27134251	0.505939	0.0155909	0.467644	0.0147714
cg10365886	0.505939	0.0146904	0.514242	0.0168623
cg26099834	0.505925	0.0182279	0.546553	0.0203871
cg02331910	0.505566	0.0175486	0.547586	0.0209474
cg01458105	0.505555	0.0171722	0.515229	0.0176516
cg02490460	0.505479	0.0163009	0.474739	0.0136945
cg26476930	0.505435	0.0196162	0.502098	0.0181046
cg12754571	0.505061	0.0154525	0.529944	0.0159324
cg25303761	0.504975	0.0230382	0.542835	0.0252262
cg08887025	0.504821	0.0161986	0.506175	0.0133611
cg03181300	0.504722	0.0175642	0.4737	0.0141725
cg06249604	0.504544	0.0204119	0.509521	0.0182594
cg06917450	0.504454	0.0122552	0.534173	0.0143757
cg07747299	0.504326	0.0218054	0.572865	0.0251753
cg06715136	0.504004	0.0166967	0.488257	0.0167626
cg23549331	0.503812	0.0161702	0.447615	0.0153607
cg21717724	0.503796	0.0194491	0.481521	0.0185836
cg20409752	0.503778	0.0347578	0.510913	0.0320295
cg25345738	0.503743	0.0149013	0.53263	0.0168443
cg11799593	0.503564	0.0204223	0.488152	0.0194739
cg08124030	0.503405	0.0154253	0.474164	0.013318
cg01208126	0.503269	0.0151168	0.487579	0.0122721
cg18763100	0.503095	0.0113673	0.473491	0.0107911
cg16028117	0.503052	0.0139529	0.520615	0.0143016
cg04481923	0.503032	0.0335317	0.545299	0.0341245
cg23075597	0.502898	0.0246697	0.471792	0.0176416
cg20507276	0.502853	0.0265875	0.588457	0.0311186
cg25267487	0.502594	0.019081	0.513753	0.0208339
cg05401945	0.502556	0.0206623	0.525611	0.0236145
cg12894711	0.502418	0.013844	0.490505	0.0133145
cg10970349	0.502349	0.014058	0.497593	0.0179338
cg13375589	0.502304	0.0189835	0.537608	0.0219193
cg10517317	0.502267	0.00707281	0.51489	0.00738078
cg21167269	0.50212	0.0136065	0.468477	0.0152818
cg20866694	0.501541	0.0148896	0.498536	0.0145691
cg04811114	0.501531	0.0185262	0.527646	0.0205078
cg00986825	0.501307	0.0174453	0.486731	0.0153198
cg12319143	0.501304	0.0237845	0.509516	0.0219684
cg13499318	0.501263	0.0225848	0.523029	0.0226228
cg07974504	0.501172	0.0188152	0.560083	0.0222782
cg02573091	0.501158	0.0144124	0.46197	0.0132337
cg02649063	0.500998	0.0180239	0.485762	0.0166907
cg20356878	0.500923	0.022028	0.492362	0.0205001
cg07356745	0.500821	0.0244175	0.598401	0.0291351
cg14704780	0.500757	0.018162	0.438924	0.0137867
cg11045746	0.499802	0.023029	0.53663	0.0259703
cg07745999	0.499756	0.00866966	0.467243	0.00685915
cg00872984	0.499661	0.0148855	0.533984	0.017339
cg09858108	0.499508	0.0140742	0.549097	0.0179978
cg07697887	0.499123	0.00622227	0.523895	0.00721277
cg27535677	0.499013	0.0162497	0.520669	0.0157352
cg09888468	0.498415	0.0211871	0.54389	0.023828
cg03455316	0.498201	0.0157775	0.508413	0.0174967
cg15201545	0.498004	0.0172579	0.503055	0.0180408
cg25277809	0.497615	0.0183068	0.515907	0.0204045
cg16672562	0.497606	0.0160287	0.497921	0.0162831
cg21609526	0.497421	0.0171163	0.576367	0.0220359
cg05337761	0.497278	0.0125201	0.485596	0.0139334
cg09417038	0.497261	0.0157884	0.501189	0.016778
cg11240062	0.49724	0.0135893	0.564758	0.0179815
cg16667508	0.496786	0.0159528	0.498392	0.016673
cg14667685	0.496736	0.01554	0.495415	0.0155981
cg07285237	0.496711	0.018528	0.542816	0.0215606
cg22494932	0.496688	0.0145916	0.517696	0.0162101
cg01290755	0.496614	0.0188787	0.525658	0.021776
cg13132497	0.496035	0.0167937	0.497638	0.0157529
cg12756686	0.495948	0.023911	0.55448	0.0257047
cg14762436	0.495864	0.0159828	0.519129	0.0162981
cg01074767	0.495844	0.0182908	0.533734	0.0197738
cg09135239	0.495829	0.0107022	0.512022	0.0119502
cg16078649	0.495725	0.0169776	0.492453	0.0148981
cg14457074	0.495699	0.0138936	0.480226	0.0132361
cg25813936	0.495687	0.0157853	0.465816	0.0138223
cg01551388	0.495587	0.00955014	0.483282	0.00931283
cg06115576	0.495545	0.00583347	0.48847	0.00658514
cg06423211	0.495518	0.0144559	0.470409	0.0145022
cg13220290	0.495209	0.0138916	0.491245	0.0178629
cg26173375	0.494859	0.0129698	0.513015	0.0158547
cg09841842	0.494389	0.0191476	0.480987	0.0188722
cg10157098	0.494349	0.013818	0.506405	0.0160362
cg08877853	0.494286	0.0131205	0.494703	0.0180867
cg20386487	0.494258	0.0264546	0.556382	0.0303399
cg08033130	0.49425	0.0204985	0.491244	0.0194211
cg27119456	0.494175	0.0171042	0.483444	0.016935
cg00356251	0.494149	0.00701644	0.457158	0.00782939
cg02459859	0.494064	0.0114764	0.452626	0.00958014
cg24608381	0.493916	0.0142843	0.498865	0.0132812
cg05122437	0.493875	0.021463	0.492619	0.0216278
cg15436354	0.493303	0.0168496	0.506722	0.019113
cg15383120	0.492954	0.0295618	0.507752	0.0333511
cg16034541	0.492929	0.0237976	0.521328	0.026134
cg01754525	0.492838	0.0146958	0.533881	0.0169069
cg08714590	0.49276	0.0219268	0.49678	0.0211013
cg09978860	0.492559	0.0166182	0.476188	0.0173522
cg21650737	0.492435	0.0173219	0.529324	0.0173954
cg26537272	0.492429	0.0128803	0.459857	0.00995466
cg11123440	0.49236	0.0139353	0.465233	0.0129601
cg08742575	0.492292	0.0204582	0.525573	0.0199356
cg13778567	0.492098	0.0139908	0.488305	0.0141577
cg22408430	0.492066	0.00832094	0.475086	0.00792244
cg26986681	0.491967	0.0162172	0.490272	0.0149787
cg01728482	0.491667	0.0144399	0.479146	0.0139933
cg19083407	0.49156	0.0148349	0.500193	0.0141005
cg22437276	0.491484	0.00569298	0.521803	0.00827835
cg26913058	0.491397	0.0253378	0.510385	0.0290394
cg03848831	0.491294	0.0135739	0.486722	0.0125612
cg05280698	0.491282	0.0142838	0.508965	0.0168275
cg01283332	0.491194	0.0145437	0.518916	0.0156619
cg09483595	0.49118	0.023123	0.473528	0.0228136
cg17501823	0.491086	0.0156746	0.469797	0.0171827
cg14574489	0.491012	0.0166695	0.474891	0.0159576
cg17429870	0.490969	0.0166953	0.502179	0.0167872
cg05406088	0.490887	0.0209973	0.49613	0.0206656
cg02586212	0.490835	0.0119928	0.538868	0.0150728
cg02143936	0.490812	0.0160535	0.476494	0.015014
cg21548813	0.490425	0.030582	0.512424	0.0348102
cg24867279	0.489829	0.0128916	0.460162	0.0124504
cg05205239	0.489649	0.00955817	0.485626	0.00895563
cg04248979	0.489608	0.0103842	0.472232	0.0104272
cg26021706	0.489497	0.00753922	0.443395	0.00657815
cg03830006	0.489494	0.022974	0.550964	0.028965
cg17566325	0.489445	0.0170401	0.469815	0.0168936
cg23565757	0.489442	0.0168815	0.465025	0.0114767
cg07044859	0.489382	0.0144823	0.500841	0.0163195
cg20982046	0.489333	0.0178504	0.499962	0.0171375
cg09704166	0.489307	0.0163063	0.486806	0.0162739
cg04028570	0.488956	0.0249183	0.514865	0.0248162
cg06618935	0.488924	0.0186078	0.529852	0.0209107
cg09812376	0.488688	0.0169211	0.505275	0.0177417
cg27171569	0.488584	0.0201815	0.506529	0.0207152
cg03680873	0.488506	0.0147259	0.477986	0.0138657
cg08188698	0.488421	0.0194974	0.462109	0.012776
cg18516898	0.488399	0.00788804	0.472226	0.00766449
cg10098373	0.488368	0.0192344	0.474763	0.0150623
cg10313151	0.488327	0.0159856	0.511041	0.0187001
cg05509609	0.488113	0.0141631	0.466371	0.0145871
cg09798888	0.488109	0.0132925	0.521928	0.0162325
cg04035553	0.488048	0.011017	0.477028	0.0119731
cg13590055	0.487975	0.0150086	0.509135	0.0153086
cg02772150	0.48789	0.00817782	0.467452	0.00859299
cg25824218	0.487756	0.0231047	0.482815	0.0216384
cg22857963	0.487755	0.0155727	0.463131	0.0163206
cg00809820	0.487551	0.0153419	0.510495	0.0177166
cg07286216	0.48751	0.0143849	0.524916	0.0164673
cg01359822	0.48735	0.0179274	0.49588	0.0186947
cg01808030	0.487311	0.0196236	0.439643	0.0161142
cg18232235	0.487299	0.0344619	0.522187	0.0341838
cg22718636	0.487186	0.0140958	0.484973	0.014921
cg01516887	0.487136	0.0174852	0.474782	0.0176719
cg14373797	0.487062	0.0168337	0.473074	0.0194536
cg02486855	0.487056	0.0169979	0.515253	0.0178664
cg13422830	0.487024	0.0128473	0.467115	0.0108716
cg14318858	0.486986	0.0148615	0.529537	0.0149171
cg16749629	0.486892	0.0197771	0.484859	0.0179675
cg21585512	0.48666	0.0156472	0.523222	0.0179912
cg13565129	0.486642	0.014592	0.480299	0.0158967
cg13298116	0.486623	0.0178872	0.504287	0.0178761
cg01085553	0.486549	0.0118921	0.455341	0.0107796
cg06830210	0.486503	0.0190537	0.446347	0.0139222
cg11939300	0.486411	0.0352431	0.485762	0.0307957
cg27353899	0.486303	0.0166296	0.47791	0.0177885
cg05231837	0.4863	0.00684706	0.434087	0.00562412
cg17330251	0.486298	0.0177063	0.484317	0.0168952
cg09501821	0.486288	0.015732	0.506207	0.0162993
cg21160290	0.486205	0.016078	0.514977	0.0190197
cg27423959	0.486129	0.0192548	0.53322	0.0219901
cg06118351	0.485967	0.0276978	0.477512	0.0285282
cg02219949	0.485938	0.0271237	0.486025	0.0273474
cg01079515	0.485905	0.0250783	0.503204	0.0271734
cg27260867	0.485904	0.0124122	0.466592	0.0136169
cg26906998	0.485829	0.0156778	0.466884	0.0140983
cg01992382	0.485816	0.0148219	0.525564	0.0169192
cg16834823	0.485726	0.0145948	0.501514	0.0173648
cg00328916	0.485635	0.013143	0.461008	0.0128296
cg08242633	0.485635	0.0155224	0.532506	0.0191642
cg14395298	0.485606	0.0156004	0.466041	0.0157692
cg11594160	0.4856	0.0224681	0.477526	0.0198105
cg06578063	0.485403	0.0113104	0.450654	0.00882507
cg09044981	0.485354	0.0160856	0.48243	0.0149897
cg26715042	0.485141	0.0151326	0.524814	0.0165671
cg03116837	0.48495	0.0158558	0.459056	0.0150224
cg08410878	0.484867	0.014277	0.470587	0.0151343
cg09359103	0.48482	0.0174895	0.483706	0.0171039
cg16080552	0.484389	0.0159815	0.518558	0.0186144
cg01286930	0.484375	0.0216709	0.502389	0.0221222
cg20862860	0.484315	0.0189912	0.475084	0.0162048
cg16322792	0.48425	0.0174799	0.543954	0.0224107
cg01863042	0.484239	0.0134731	0.471246	0.0141825
cg22968622	0.484167	0.0410207	0.461416	0.0372269
cg18566515	0.484107	0.016763	0.494207	0.0184929
cg05940425	0.483875	0.00885919	0.47483	0.00774074
cg18727742	0.483834	0.018604	0.516208	0.019178
cg19297688	0.483618	0.00905083	0.447437	0.00841889
cg24754223	0.482997	0.0148582	0.496856	0.0159879
cg02401524	0.482898	0.00633957	0.414129	0.00430341
cg05475109	0.482868	0.0128536	0.40028	0.0102516
cg09455823	0.4825	0.0143379	0.468396	0.0148235
cg13399903	0.482312	0.0171112	0.472977	0.0162941
cg10645648	0.48198	0.0233943	0.471352	0.0219152
cg26179400	0.481964	0.0197752	0.45351	0.0142261
cg27601169	0.481872	0.0178901	0.470274	0.0154606
cg00947782	0.481653	0.0178732	0.50045	0.017446
cg04166638	0.481458	0.0203705	0.462948	0.0130979
cg00748494	0.481379	0.0145137	0.482306	0.0168238
cg01971667	0.481343	0.01712	0.526666	0.019768
cg10950924	0.481199	0.0146778	0.565402	0.0184905
cg18322025	0.481135	0.0127125	0.488787	0.012874
cg03272499	0.481126	0.0218011	0.461982	0.0191607
cg06791446	0.480907	0.0190776	0.498994	0.0188606
cg16785502	0.480818	0.00785014	0.472645	0.00719073
cg08133631	0.48074	0.0157519	0.538927	0.018031
cg01819759	0.48067	0.0205931	0.544228	0.0250256
cg16196728	0.480502	0.0140379	0.475939	0.00963419
cg11135412	0.480351	0.0147121	0.446566	0.00849096
cg10923662	0.480324	0.0152171	0.495623	0.0161083
cg07124183	0.480211	0.0123589	0.448601	0.0119879
cg27030655	0.480186	0.00836002	0.428197	0.0056071
cg14172108	0.480117	0.0120995	0.478774	0.0113842
cg25301532	0.480077	0.0128811	0.505519	0.0143933
cg04179952	0.480014	0.0139984	0.528898	0.0166414
cg02096172	0.479473	0.0144721	0.51313	0.0177676
cg09214243	0.479408	0.0133504	0.459526	0.0135623
cg01242677	0.479389	0.00717445	0.457035	0.00807277
cg19478280	0.479369	0.0114412	0.444334	0.00898074
cg17179911	0.479307	0.0137635	0.473618	0.0133964
cg14926196	0.479056	0.0157754	0.462109	0.0143952
cg00994804	0.479047	0.0143868	0.50421	0.0162054
cg24118713	0.478933	0.0180015	0.45087	0.0110179
cg04683035	0.478778	0.0122846	0.429376	0.00743883
cg13900773	0.47851	0.0145293	0.456869	0.0138113
cg06846895	0.478316	0.0139436	0.451924	0.0147848
cg07876788	0.478309	0.018375	0.519535	0.0194483
cg22730047	0.478308	0.0224882	0.464808	0.0210399
cg16615357	0.478247	0.028219	0.51561	0.0276637
cg08502377	0.478177	0.00939976	0.411846	0.00475598
cg05252158	0.478151	0.0144004	0.465602	0.0135288
cg24361198	0.478112	0.0153506	0.423702	0.0116855
cg19815565	0.478063	0.0143418	0.508806	0.014743
cg26669159	0.478047	0.00815276	0.475247	0.00580889
cg26668828	0.477837	0.0249894	0.463703	0.0230033
cg14485877	0.477744	0.0206593	0.469207	0.017085
cg07414422	0.477615	0.0117072	0.446855	0.0095837
cg22111694	0.477461	0.0305883	0.501375	0.0331306
cg06834998	0.477357	0.0128575	0.476644	0.0144549
cg07040024	0.477108	0.00611157	0.450387	0.0062356
cg20848291	0.476982	0.014322	0.46983	0.0145834
cg21144063	0.476848	0.0189196	0.492757	0.0198963
cg15135176	0.476828	0.0142155	0.487082	0.019077
cg05194426	0.476775	0.023742	0.543045	0.0285247
cg00738934	0.476759	0.0138233	0.450133	0.0127671
cg16820615	0.476689	0.0148205	0.49464	0.0158496
cg01580340	0.476298	0.0140622	0.522147	0.0182968
cg17749961	0.476273	0.0178171	0.545715	0.0229599
cg25758996	0.476267	0.014954	0.434024	0.00909283
cg07015485	0.476264	0.00751855	0.416262	0.00455818
cg07639376	0.476201	0.0116002	0.420265	0.0103257
cg05460975	0.476048	0.0143874	0.471545	0.0142474
cg02099267	0.475989	0.0104484	0.451768	0.00928828
cg19800640	0.475933	0.00932281	0.476778	0.0124982
cg08206881	0.47591	0.0175224	0.501456	0.0203497
cg14285533	0.475636	0.0150197	0.418782	0.0113733
cg00490603	0.475545	0.0181269	0.453559	0.0143783
cg11524184	0.475481	0.0130285	0.4487	0.0112339
cg23961843	0.475385	0.0165478	0.45196	0.0159054
cg19092981	0.475384	0.0132443	0.479934	0.0132702
cg10146935	0.475348	0.0163672	0.464315	0.0141817
cg22133704	0.474778	0.0204075	0.470562	0.0190834
cg02267270	0.474485	0.0152267	0.487496	0.0160526
cg12648201	0.474482	0.014289	0.50192	0.0154656
cg18678645	0.474427	0.0296225	0.499031	0.0276769
cg20047349	0.474406	0.0126825	0.479603	0.0132742
cg23668222	0.474364	0.0118949	0.46266	0.0122025
cg22700015	0.474234	0.0133248	0.511626	0.0149353
cg24668570	0.474228	0.00982927	0.5384	0.0175059
cg18211761	0.47416	0.0123659	0.475131	0.0106276
cg17951978	0.474132	0.00996038	0.456628	0.0111782
cg09640425	0.474037	0.0125859	0.447057	0.0125185
cg22595657	0.474016	0.0130435	0.466954	0.0141066
cg08164151	0.474003	0.0213935	0.517379	0.025798
cg11868634	0.474002	0.0107525	0.450615	0.00879148
cg05785424	0.473898	0.0240236	0.456804	0.021714
cg12196570	0.473824	0.00900329	0.445299	0.00655824
cg20141578	0.473704	0.0163797	0.487826	0.0167082
cg17186418	0.473609	0.0115558	0.421541	0.00580748
cg11440486	0.473471	0.0180869	0.436081	0.0159333
cg10079374	0.473112	0.0145182	0.498544	0.0168056
cg27387193	0.473014	0.0140642	0.497617	0.01486
cg21139639	0.472977	0.0215059	0.462192	0.0151092
cg18451016	0.472813	0.0139944	0.513274	0.0163711
cg26687381	0.472807	0.0113665	0.452611	0.0109307
cg15016740	0.472775	0.018082	0.479478	0.0183386
cg05425699	0.472732	0.0185489	0.539754	0.021496
cg23542533	0.472707	0.00727193	0.450398	0.00710229
cg05563515	0.472563	0.0129396	0.504339	0.0154708
cg19375418	0.472465	0.0160088	0.450174	0.014339
cg03904042	0.472267	0.0176001	0.504016	0.0178644
cg17168771	0.472152	0.00705462	0.454033	0.00698102
cg05608383	0.472005	0.00766745	0.467432	0.00915514
cg05636467	0.471958	0.014701	0.499623	0.0186198
cg21550016	0.471853	0.014471	0.485195	0.0153545
cg13167631	0.471807	0.0154433	0.458915	0.0132541
cg00974579	0.471791	0.0062037	0.421635	0.00444209
cg18128536	0.471735	0.013967	0.498227	0.0162251
cg03972071	0.471552	0.0151931	0.472147	0.0165534
cg18790852	0.471475	0.0106347	0.433467	0.00652325
cg13710937	0.471242	0.00643372	0.444775	0.00556818
cg00413089	0.471114	0.0187845	0.509602	0.0222885
cg12002139	0.471071	0.0182802	0.462953	0.01679
cg01782410	0.471067	0.0147534	0.457623	0.0139565
cg00084338	0.470996	0.0142568	0.4575	0.014617
cg08835041	0.470764	0.0132895	0.499384	0.015751
cg09512891	0.470718	0.015509	0.497281	0.0168383
cg14511393	0.470706	0.0115938	0.470573	0.0134932
cg14378564	0.470659	0.0150699	0.489686	0.0135113
cg05675570	0.470571	0.0151624	0.441601	0.0128301
cg13704680	0.470542	0.0137077	0.49845	0.016761
cg11763394	0.47052	0.0140229	0.473039	0.0147643
cg25699073	0.470476	0.0128202	0.471052	0.0126215
cg02407415	0.470283	0.018679	0.428593	0.0175451
cg21645759	0.470283	0.0142848	0.4488	0.0190556
cg08858926	0.470212	0.00789624	0.419083	0.00481498
cg22480875	0.47015	0.0183867	0.475096	0.018201
cg04554929	0.470149	0.0324708	0.473249	0.03152
cg24530489	0.47012	0.0146167	0.501072	0.0149987
cg23290664	0.470085	0.0151753	0.455444	0.0108879
cg22620746	0.469965	0.0144792	0.515912	0.017425
cg17292337	0.469943	0.0188827	0.517316	0.0237353
cg11066601	0.469902	0.0190721	0.490965	0.0192478
cg10440639	0.469856	0.0156123	0.521525	0.0177569
cg25004176	0.469851	0.0123352	0.463639	0.0133809
cg22022881	0.469846	0.0133851	0.454037	0.0130449
cg03834411	0.469809	0.0173279	0.477548	0.0171367
cg26896946	0.469757	0.0300924	0.465069	0.0267568
cg07180897	0.469601	0.0322083	0.476718	0.0324423
cg01695532	0.469466	0.0118313	0.430594	0.009738
cg27633287	0.469446	0.015311	0.464089	0.0168584
cg04372436	0.469238	0.0152225	0.439343	0.00907067
cg11099600	0.469205	0.0112523	0.453255	0.0123127
cg03513464	0.469165	0.0107995	0.506568	0.0125798
cg00083206	0.468903	0.0127138	0.536867	0.0156585
cg02599361	0.468878	0.0133803	0.473455	0.0131785
cg08280036	0.468767	0.0140646	0.435129	0.0123713
cg22244039	0.4687	0.0125578	0.447266	0.011594
cg27157669	0.468555	0.00776789	0.428397	0.00765461
cg24711482	0.468494	0.0109759	0.456258	0.0112677
cg10071929	0.468444	0.0167033	0.483403	0.0177287
cg03396347	0.468413	0.0163885	0.452298	0.0141932
cg16970850	0.468371	0.0144967	0.465864	0.0166663
cg03395511	0.4683	0.0278302	0.476361	0.0299779
cg21242009	0.468243	0.016608	0.491575	0.0185356
cg24363621	0.468156	0.00919036	0.490457	0.0114844
cg04083966	0.468077	0.0123406	0.483804	0.0177279
cg23107878	0.468047	0.0134242	0.467674	0.0136194
cg27152890	0.467915	0.0125705	0.476647	0.0134244
cg04162034	0.467869	0.00612199	0.444298	0.00767227
cg19976628	0.467788	0.0159409	0.441903	0.0132616
cg15720535	0.467758	0.0100728	0.521395	0.0129392
cg06833981	0.467739	0.0121453	0.431458	0.0100153
cg06954199	0.467657	0.00944714	0.449187	0.00673396
cg08871495	0.4676	0.0125554	0.459752	0.0118693
cg15279541	0.467467	0.0290251	0.487643	0.0299082
cg01677628	0.467374	0.0115086	0.440747	0.0112851
cg23450377	0.467323	0.0148629	0.463892	0.0146814
cg05852568	0.467221	0.0135239	0.508782	0.0155841
cg07327347	0.467035	0.0117372	0.449173	0.0105977
cg26347746	0.466935	0.0174316	0.476414	0.0173398
cg08584759	0.466901	0.0182277	0.470226	0.0179083
cg00347798	0.466736	0.0143955	0.489104	0.0168836
cg08423857	0.466689	0.013609	0.482392	0.0146411
cg02304092	0.466663	0.0149389	0.448207	0.0139561
cg03343083	0.466656	0.0153477	0.398091	0.0126042
cg09496634	0.466526	0.0169387	0.459244	0.0146607
cg13746854	0.466514	0.0135457	0.511313	0.0168185
cg05256605	0.466485	0.0164996	0.461801	0.0170123
cg08355456	0.466282	0.0135797	0.494918	0.0144416
cg00255919	0.46625	0.018091	0.51683	0.0219438
cg27655855	0.46613	0.0108374	0.442386	0.00781613
cg08322244	0.466103	0.0144222	0.486963	0.0148299
cg07287078	0.46604	0.0116793	0.442614	0.0125787
cg06589596	0.465984	0.0229557	0.451034	0.0166876
cg01267068	0.465897	0.0153468	0.409001	0.013118
cg05132077	0.465822	0.0130414	0.505138	0.0136005
cg12954512	0.465801	0.0139668	0.48924	0.01808
cg15580309	0.465773	0.0122927	0.477263	0.0142598
cg08861456	0.465611	0.0167425	0.475454	0.0170824
cg02275359	0.465473	0.00961121	0.433344	0.00804969
cg03274391	0.46542	0.0135909	0.449462	0.0115847
cg21434132	0.465107	0.0173693	0.51794	0.0209969
cg04346459	0.464976	0.0277555	0.462952	0.0265945
cg20737388	0.46497	0.0135342	0.466001	0.0143996
cg07676361	0.464926	0.0138623	0.508594	0.0162575
cg24752563	0.464826	0.0128564	0.472512	0.0127572
cg23361659	0.464706	0.00909937	0.432316	0.0059733
cg20005518	0.464692	0.013868	0.439569	0.0137039
cg05102869	0.46469	0.00555392	0.446152	0.00596622
cg00099094	0.464665	0.0118912	0.465838	0.011729
cg27389908	0.464482	0.00978083	0.46051	0.0119729
cg16769623	0.46445	0.0140963	0.472783	0.0148043
cg23733394	0.464424	0.0107473	0.466556	0.0115514
cg19678111	0.464305	0.0150389	0.450241	0.0127748
cg15145296	0.464226	0.0205039	0.514994	0.0276589
cg02963119	0.46418	0.0130858	0.441194	0.0137693
cg17437770	0.463619	0.0131134	0.449469	0.0124357
cg17608381	0.463539	0.0122852	0.513463	0.0140505
cg04206665	0.463498	0.00693793	0.460535	0.00688778
cg09419670	0.463473	0.0151268	0.477348	0.0182526
cg03635442	0.463415	0.0157184	0.439306	0.0165089
cg06825163	0.463379	0.0174091	0.477978	0.0186505
cg14089267	0.463296	0.0144119	0.449476	0.0147205
cg11902380	0.463288	0.008782	0.455317	0.00961618
cg00159523	0.463177	0.0128937	0.449462	0.0127473
cg01337207	0.46308	0.0130112	0.473843	0.013833
cg08260406	0.463073	0.022352	0.50135	0.0244831
cg23118561	0.462925	0.0167277	0.483219	0.0169189
cg13882393	0.462893	0.00536663	0.366045	0.00388223
cg05765605	0.462763	0.0131431	0.473214	0.0146773
cg08422420	0.462735	0.0248275	0.463801	0.0242729
cg26114124	0.462699	0.0131893	0.507162	0.0138376
cg05357619	0.462589	0.0167124	0.437459	0.0115368
cg23302570	0.46255	0.0136439	0.460417	0.0142165
cg18434356	0.462419	0.0167947	0.416624	0.0124581
cg25052156	0.462215	0.0179584	0.447995	0.0168554
cg06574296	0.462121	0.0136198	0.510708	0.0171941
cg02042823	0.462072	0.0061792	0.436557	0.00524862
cg23106045	0.461744	0.0101713	0.436278	0.00985893
cg08048268	0.461701	0.0129937	0.491548	0.0135894
cg17240725	0.461648	0.0172043	0.507439	0.0205125
cg09714852	0.461603	0.00847506	0.447992	0.0107144
cg12064373	0.461532	0.0162915	0.474658	0.0164304
cg06903658	0.461386	0.0102183	0.398793	0.0059721
cg22056094	0.461385	0.0126305	0.441622	0.0126654
cg00430613	0.461375	0.0181665	0.44359	0.0161947
cg04060356	0.461364	0.0127493	0.50367	0.0167675
cg21173402	0.461329	0.0121102	0.431908	0.0107625
cg09125311	0.461286	0.0123354	0.435014	0.0128071
cg05023707	0.461247	0.00988494	0.435288	0.00868495
cg19128026	0.461124	0.0263605	0.49489	0.028143
cg00241432	0.461088	0.00731702	0.417423	0.00567423
cg14064268	0.461068	0.0139107	0.462298	0.0132858
cg01874867	0.461027	0.0157423	0.469076	0.015769
cg03486986	0.460932	0.0132222	0.421678	0.012563
cg04257064	0.460864	0.00589777	0.385794	0.00453319
cg08083251	0.46086	0.0135894	0.457845	0.013625
cg24591913	0.46086	0.020579	0.429796	0.018132
cg12477880	0.460816	0.0146284	0.475597	0.0151549
cg17674042	0.460752	0.0152168	0.528624	0.0179876
cg02725001	0.460618	0.00717382	0.37921	0.00494169
cg24231558	0.460457	0.0142879	0.475396	0.0144298
cg12537405	0.460418	0.016805	0.475573	0.0177289
cg00321709	0.46029	0.0228995	0.473034	0.023517
cg19605788	0.460024	0.0121896	0.425141	0.012102
cg09806625	0.460013	0.0108976	0.39379	0.0110825
cg06627617	0.459973	0.0140762	0.488412	0.0160819
cg22402398	0.45995	0.0055329	0.43271	0.00640204
cg03269667	0.459796	0.00762551	0.405769	0.00480551
cg17981101	0.459737	0.00703457	0.430807	0.00596307
cg10167978	0.459725	0.00883757	0.425235	0.00679245
cg17165241	0.459671	0.0170665	0.458642	0.0173635
cg05991492	0.459628	0.0141457	0.498095	0.0147929
cg20245361	0.459592	0.0194905	0.42137	0.0106157
cg14317384	0.459563	0.0149351	0.425603	0.0114544
cg13771313	0.459551	0.0120173	0.485558	0.0145567
cg12078154	0.459498	0.0126489	0.484865	0.0140616
cg25582488	0.459363	0.0139198	0.429788	0.0132984
cg20314884	0.459273	0.00944658	0.485738	0.0107106
cg15699243	0.459224	0.00604315	0.415909	0.00566886
cg02151632	0.459175	0.0106953	0.436506	0.00971506
cg06801384	0.459147	0.0169571	0.443256	0.0122123
cg27113419	0.459109	0.0133645	0.476297	0.0142737
cg01119278	0.459062	0.0132866	0.490406	0.014397
cg12209881	0.459059	0.00694124	0.417154	0.00523026
cg15332217	0.458899	0.0163005	0.482223	0.0177936
cg07307142	0.458633	0.013317	0.434707	0.0125291
cg01006048	0.458576	0.0136985	0.442005	0.0127685
cg06777732	0.45843	0.0181059	0.485342	0.0188613
cg25721040	0.458154	0.00598686	0.446113	0.00967707
cg04850017	0.458108	0.0197385	0.465197	0.0201671
cg02239258	0.458067	0.0153093	0.466295	0.0145555
cg05388281	0.458046	0.0164753	0.46803	0.0175306
cg04880091	0.458011	0.0112279	0.467961	0.0124609
cg15550113	0.457821	0.0165908	0.444264	0.0172714
cg20790798	0.45776	0.0125459	0.460078	0.0121078
cg19462022	0.457688	0.00557638	0.430332	0.00493791
cg21169053	0.457646	0.0107746	0.429904	0.00866597
cg17861914	0.457565	0.00999562	0.413667	0.00660632
cg19816075	0.457381	0.0110034	0.4357	0.00936368
cg05740244	0.457352	0.0253127	0.458082	0.0204627
cg13012494	0.457321	0.0207705	0.480598	0.0190729
cg03317682	0.45732	0.0133415	0.428441	0.0131906
cg15690347	0.457247	0.0154341	0.46404	0.0159267
cg17918676	0.45717	0.00744254	0.386056	0.00496753
cg00495303	0.457097	0.0159205	0.455345	0.0161036
cg25487775	0.457053	0.0140368	0.454364	0.013847
cg16730716	0.456974	0.0188047	0.446147	0.0162774
cg16273546	0.456959	0.0150287	0.455801	0.0151316
cg10523679	0.456958	0.0208131	0.453777	0.0206188
cg16859511	0.456892	0.00539537	0.429714	0.00605786
cg00209612	0.456889	0.0111908	0.455854	0.0163318
cg13009361	0.456856	0.00638226	0.496478	0.00738965
cg15975750	0.456852	0.0157476	0.480109	0.0165901
cg20433858	0.456841	0.0173334	0.502678	0.0176192
cg14804593	0.456681	0.0128761	0.473774	0.0134024
cg15498409	0.456662	0.0184997	0.475533	0.0189679
cg14964336	0.456662	0.0161135	0.513206	0.0206379
cg11723698	0.456553	0.00562865	0.451596	0.00786725
cg24652615	0.456522	0.0149586	0.489943	0.0170797
cg21445911	0.456462	0.0179562	0.43754	0.0126773
cg16035267	0.456308	0.0146266	0.424308	0.0119356
cg19142181	0.456212	0.0213583	0.501844	0.0253315
cg00637745	0.456096	0.0150904	0.451716	0.0144886
cg14464852	0.45608	0.00996114	0.455732	0.0105183
cg24382249	0.456009	0.0120723	0.482085	0.0135021
cg25459280	0.455997	0.0173561	0.475048	0.0189442
cg20114524	0.455945	0.0103598	0.431635	0.00747632
cg14157435	0.455832	0.0127032	0.452314	0.0124743
cg11957777	0.4558	0.00561049	0.428577	0.00503694
cg20430773	0.455606	0.0118184	0.466126	0.0124268
cg08702011	0.455595	0.00507506	0.428303	0.00506067
cg12813394	0.455517	0.012168	0.455995	0.0136646
cg01214346	0.455245	0.0148706	0.393249	0.0115981
cg20805368	0.455132	0.0100623	0.433141	0.0127324
cg22629528	0.455097	0.0102035	0.419573	0.00868948
cg16572876	0.454923	0.0138137	0.49547	0.0172837
cg16836250	0.454697	0.0137251	0.480221	0.0149846
cg06789517	0.454592	0.0140668	0.424761	0.0130251
cg10962762	0.454497	0.0133984	0.45739	0.0138082
cg11211624	0.454443	0.0123607	0.432806	0.00750535
cg18783429	0.454425	0.012094	0.452953	0.0135021
cg08821998	0.454425	0.0146669	0.444048	0.0139885
cg09982942	0.454369	0.0124818	0.480725	0.0138161
cg18706028	0.454369	0.013778	0.43118	0.0131962
cg21309351	0.454313	0.00969043	0.438864	0.00733186
cg08847173	0.454278	0.0139908	0.430757	0.012992
cg16773067	0.454221	0.0186812	0.448381	0.015811
cg19374305	0.454209	0.0135952	0.433599	0.0125336
cg11832601	0.454201	0.0106994	0.403945	0.00728659
cg14316629	0.454147	0.0120374	0.494875	0.0144505
cg10095033	0.454131	0.0160621	0.445145	0.0141853
cg13677536	0.454111	0.0107916	0.434022	0.00640713
cg09621330	0.453956	0.0139935	0.430374	0.0122455
cg14304349	0.4538	0.0157304	0.427789	0.0127819
cg07673080	0.453765	0.0169856	0.447952	0.0145881
cg02951719	0.453688	0.0143873	0.438619	0.0109423
cg04741728	0.453686	0.013797	0.413671	0.010493
cg00650614	0.453686	0.0152704	0.443505	0.0124281
cg16187528	0.453681	0.012919	0.438927	0.0137729
cg23973310	0.453561	0.0131596	0.451079	0.0138225
cg02513556	0.45351	0.0125456	0.395403	0.010474
cg06252810	0.453395	0.0063453	0.414127	0.00694241
cg05507414	0.453391	0.00504344	0.424721	0.00491987
cg13521899	0.453316	0.0101981	0.43652	0.00931698
cg06588556	0.453196	0.0137721	0.499068	0.0151351
cg16702083	0.453085	0.0158931	0.457683	0.0182742
cg05779406	0.452967	0.0163341	0.441135	0.0142805
cg05903289	0.452955	0.0125489	0.462029	0.0135779
cg14503564	0.452801	0.0158675	0.47009	0.0158569
cg23245007	0.452723	0.0132353	0.454361	0.0146012
cg02403522	0.45261	0.0100057	0.437731	0.00802825
cg13578160	0.452562	0.0122686	0.462777	0.0129594
cg07315018	0.452444	0.00944594	0.460206	0.00783715
cg19683494	0.452321	0.013344	0.44394	0.0128128
cg22785556	0.452289	0.0192867	0.430409	0.016991
cg04137564	0.45223	0.0111255	0.466739	0.0108977
cg05824768	0.452192	0.00803318	0.433077	0.00823275
cg02389040	0.452111	0.012202	0.472033	0.0135584
cg23099265	0.452022	0.0142598	0.434755	0.0128567
cg18797653	0.451818	0.0268558	0.483659	0.0256583
cg04758026	0.451685	0.0149979	0.462349	0.0150544
cg07015749	0.451675	0.0108133	0.462132	0.0116024
cg26103168	0.451666	0.00697247	0.434727	0.00680501
cg19272349	0.451632	0.0174877	0.430906	0.0146703
cg04111992	0.451628	0.0110782	0.469113	0.0118693
cg09381666	0.451532	0.0182886	0.472734	0.0194016
cg15469871	0.451488	0.0122395	0.467821	0.0142708
cg25223285	0.451454	0.0121619	0.4575	0.0124093
cg21177183	0.451442	0.0148672	0.437061	0.0146684
cg02210151	0.451316	0.0163128	0.463911	0.0169984
cg01821018	0.451251	0.0181329	0.532408	0.0227512
cg05342816	0.45123	0.0141835	0.439977	0.0137802
cg01289352	0.451221	0.00618239	0.420979	0.0058155
cg07257824	0.451205	0.0113116	0.471426	0.0132301
cg18838701	0.451172	0.0157251	0.435329	0.0160326
cg10501210	0.451078	0.0135087	0.466256	0.0151394
cg19014289	0.451075	0.012893	0.411342	0.0116042
cg14799488	0.451023	0.0111297	0.449238	0.011202
cg18860280	0.451008	0.00549454	0.439253	0.00794611
cg14703454	0.451003	0.0123026	0.418485	0.0115364
cg21524061	0.450978	0.00644876	0.450321	0.00782813
cg15557309	0.450723	0.00902389	0.399941	0.00673198
cg18797872	0.450605	0.0132043	0.443633	0.0134879
cg13290180	0.450519	0.0107091	0.437068	0.0110286
cg22034735	0.450487	0.0123418	0.494919	0.0155175
cg14583973	0.449978	0.0148604	0.473389	0.0160609
cg02750262	0.449807	0.0129216	0.501628	0.0185919
cg13457410	0.449775	0.0134766	0.469105	0.013846
cg12342675	0.449699	0.0143198	0.463204	0.0146362
cg09152813	0.449613	0.0136467	0.414566	0.0119541
cg11945929	0.449553	0.0136159	0.468225	0.0154228
cg05860111	0.449538	0.0106259	0.406487	0.00564273
cg07341007	0.449156	0.0154844	0.447929	0.0160283
cg27284194	0.449047	0.0167623	0.437724	0.0171916
cg02621636	0.44903	0.0184465	0.425643	0.0150472
cg12717203	0.449009	0.0185762	0.483628	0.0208012
cg17737388	0.448964	0.0142116	0.465564	0.0169751
cg23878260	0.448894	0.0181714	0.447143	0.0192209
cg06113708	0.448879	0.0115203	0.450143	0.012335
cg06611532	0.44878	0.0173242	0.458534	0.0184631
cg04386400	0.448662	0.0116669	0.445154	0.013218
cg20057198	0.448657	0.0177301	0.490286	0.0183936
cg03054684	0.448622	0.014483	0.510123	0.0168185
cg11174089	0.448614	0.00738258	0.423863	0.00903619
cg24508426	0.448512	0.0139508	0.459323	0.0150399
cg10074506	0.448436	0.0124153	0.4182	0.0113529
cg08767686	0.448413	0.0126924	0.499834	0.0157171
cg19743168	0.448364	0.0104794	0.45218	0.0124207
cg10648573	0.448319	0.0111779	0.454532	0.0122746
cg18443437	0.448317	0.0112484	0.467547	0.0118737
cg18075691	0.448308	0.0140097	0.47791	0.0155839
cg09125754	0.448206	0.0173084	0.431627	0.0144788
cg27154725	0.448196	0.00560142	0.415429	0.00487535
cg19491221	0.448126	0.00691357	0.422673	0.00602026
cg10919664	0.448069	0.0136872	0.414082	0.0113183
cg16270643	0.448058	0.00744872	0.4406	0.00759176
cg21994712	0.447939	0.0122461	0.480971	0.013616
cg10518850	0.447866	0.0128632	0.479795	0.0133946
cg14418922	0.447803	0.0156455	0.456956	0.015303
cg18770216	0.447767	0.0127455	0.451755	0.0115467
cg25498107	0.447737	0.0189148	0.519633	0.0232686
cg21250931	0.447657	0.00734632	0.439091	0.00777458
cg04954225	0.447566	0.0147653	0.474214	0.0167662
cg25483123	0.447491	0.00908522	0.405222	0.00639079
cg11488033	0.447458	0.0137235	0.45707	0.013162
cg21052814	0.447442	0.0123537	0.443	0.0116323
cg22157099	0.447436	0.0118059	0.454752	0.0134241
cg19409579	0.447428	0.0137457	0.440371	0.0135393
cg25066665	0.44722	0.0139659	0.444363	0.0120161
cg06699216	0.447187	0.0110133	0.485099	0.0138976
cg15871215	0.447165	0.0147652	0.423029	0.0126682
cg25817165	0.447099	0.0123505	0.451906	0.0137168
cg10890302	0.447047	0.0122314	0.455756	0.013245
cg13379757	0.447037	0.00828107	0.412487	0.00631105
cg12562232	0.446918	0.00830591	0.444228	0.00917772
cg12253634	0.446911	0.0049027	0.429354	0.00454712
cg02174092	0.446909	0.0126136	0.474502	0.0137927
cg03475776	0.446861	0.0142372	0.468452	0.0151311
cg17247873	0.446811	0.0106362	0.440169	0.0109545
cg18371052	0.446799	0.0115618	0.477256	0.0122513
cg27119318	0.446692	0.014326	0.443512	0.0148521
cg06188367	0.44664	0.0108531	0.439393	0.0106995
cg03012280	0.446544	0.0137576	0.456687	0.0131639
cg21109045	0.446539	0.00539243	0.441428	0.00640489
cg15949805	0.446458	0.0122721	0.419748	0.0116343
cg12682382	0.446439	0.0184502	0.498235	0.0185507
cg13583586	0.446328	0.00746729	0.407691	0.0049524
cg13023646	0.446182	0.0119652	0.435704	0.0110857
cg11540476	0.446179	0.0116484	0.440569	0.0124396
cg13471254	0.446128	0.0158738	0.439206	0.0145504
cg22189786	0.446113	0.012323	0.472303	0.0140807
cg02368869	0.445934	0.0117153	0.41653	0.00691244
cg21297282	0.445905	0.0155428	0.446769	0.0147854
cg11245297	0.445879	0.0108969	0.445518	0.0125743
cg26576978	0.44583	0.0162978	0.416468	0.0134176
cg23280506	0.445751	0.0126344	0.524655	0.015155
cg05004142	0.445716	0.0147326	0.487295	0.0186278
cg27098685	0.445634	0.0127849	0.415696	0.0111815
cg20022036	0.445586	0.0187989	0.494906	0.019
cg12694372	0.445557	0.0118603	0.435153	0.0122984
cg07647179	0.445506	0.00733797	0.436346	0.00671653
cg01273330	0.445211	0.0175806	0.435712	0.0168372
cg06636485	0.445127	0.0165606	0.437067	0.0161239
cg10510935	0.445073	0.0114603	0.427997	0.0129045
cg14059534	0.445055	0.0106536	0.424231	0.00933323
cg20744362	0.445039	0.0126903	0.496362	0.015991
cg13318129	0.445014	0.014617	0.440283	0.0135755
cg05064044	0.445	0.0236957	0.426765	0.0213658
cg04364695	0.444893	0.0111593	0.420145	0.0109796
cg12584960	0.444557	0.00916629	0.396103	0.00812495
cg10167378	0.444315	0.0145846	0.407738	0.0132773
cg02275226	0.444093	0.0224754	0.423003	0.0208978
cg24372256	0.444016	0.0128258	0.46641	0.012787
cg20219891	0.444001	0.0146039	0.455723	0.0136376
cg24033633	0.443953	0.0147401	0.448394	0.0153308
cg24623760	0.443872	0.00868157	0.413628	0.00679587
cg22807585	0.443787	0.0116776	0.472181	0.0117939
cg02530824	0.443775	0.012921	0.482903	0.014626
cg07442736	0.443743	0.00554422	0.411799	0.00590778
cg15731920	0.443591	0.0104071	0.441227	0.00804078
cg08309069	0.443574	0.0127545	0.447838	0.0123277
cg13092405	0.443482	0.0135505	0.431882	0.0135981
cg18135502	0.443425	0.0112105	0.429915	0.0102292
cg16990009	0.443301	0.00763955	0.389321	0.00490377
cg01517680	0.44322	0.0113943	0.473528	0.0141374
cg12468774	0.443124	0.0125421	0.458471	0.0135645
cg27572370	0.443026	0.0135851	0.472663	0.0157809
cg18710053	0.443008	0.0126107	0.388681	0.0107251
cg10140454	0.442995	0.011739	0.446161	0.0128899
cg01588581	0.442886	0.0146598	0.462288	0.0163684
cg05481961	0.442858	0.0117865	0.40482	0.0092852
cg06400119	0.442784	0.0124504	0.457329	0.012775
cg03726377	0.442686	0.00908059	0.406227	0.00620629
cg17336044	0.442465	0.0102056	0.415252	0.00746708
cg07185983	0.442356	0.0145036	0.4697	0.0177529
cg04323713	0.442328	0.00872751	0.429626	0.00950098
cg24305906	0.442293	0.0138317	0.434633	0.0108825
cg14741713	0.44228	0.0114825	0.394278	0.00772285
cg14017689	0.442201	0.00855857	0.413162	0.00567708
cg05926478	0.442099	0.00496434	0.437452	0.00748939
cg16661522	0.442083	0.0125467	0.458611	0.0139846
cg01966334	0.442021	0.0140131	0.417893	0.0127543
cg21128953	0.441966	0.0054889	0.393912	0.00405125
cg09408571	0.441907	0.0145641	0.396217	0.0124942
cg07972762	0.441889	0.0136139	0.461516	0.0156861
cg08106288	0.441845	0.0105881	0.412421	0.0112779
cg03935359	0.441819	0.0131365	0.468876	0.0146749
cg10906729	0.441769	0.0115151	0.4053	0.0106112
cg03938711	0.441712	0.0142958	0.417183	0.0123615
cg23480021	0.441703	0.012139	0.419061	0.0106376
cg23903787	0.441638	0.0065159	0.417406	0.00516813
cg17848838	0.441559	0.0116285	0.448845	0.0125439
cg16835101	0.441412	0.0168985	0.41372	0.0147888
cg16115627	0.441409	0.0110643	0.45737	0.0123282
cg05438220	0.441381	0.00611649	0.44598	0.00663655
cg20007021	0.441378	0.0147155	0.449035	0.0161218
cg17750572	0.441314	0.0116988	0.413192	0.0103739
cg21224286	0.441301	0.0161598	0.443694	0.0159679
cg08871608	0.441274	0.0119824	0.397588	0.0108194
cg11529236	0.441184	0.00710863	0.427035	0.00570513
cg07234876	0.441172	0.0243015	0.449003	0.0254632
cg25607920	0.441157	0.0121933	0.400956	0.0110092
cg19446385	0.441057	0.00606329	0.408066	0.00536969
cg04601775	0.440952	0.00848633	0.448239	0.00863539
cg19205037	0.440936	0.00634564	0.403985	0.00418469
cg07427475	0.440809	0.012187	0.439696	0.0115798
cg14093106	0.440792	0.00675689	0.423998	0.00937936
cg17162911	0.440746	0.0139321	0.447673	0.0131267
cg02448395	0.440722	0.0058533	0.395974	0.00412653
cg09920172	0.440694	0.0112558	0.490086	0.012918
cg18032297	0.440685	0.00827422	0.423397	0.00898633
cg11051221	0.440564	0.00481906	0.366902	0.0038691
cg00815399	0.44051	0.0151277	0.512159	0.0196056
cg25438517	0.440502	0.01373	0.425363	0.0128399
cg14906510	0.4405	0.0122902	0.38354	0.00869748
cg08835099	0.440443	0.0114467	0.442338	0.0111242
cg19564375	0.440436	0.0150713	0.444022	0.0140067
cg03527077	0.440386	0.00731707	0.442262	0.00750432
cg01815645	0.440376	0.0118675	0.418194	0.0119971
cg00313914	0.440351	0.0124511	0.463338	0.0134136
cg25716013	0.440273	0.0113505	0.423639	0.011588
cg01832665	0.440249	0.0143854	0.426406	0.0111728
cg25308322	0.440216	0.0112051	0.441273	0.0116591
cg02464458	0.440164	0.00700674	0.454104	0.00768079
cg00525277	0.440015	0.0110033	0.468428	0.0136586
cg19106932	0.440012	0.0130033	0.442148	0.0138482
cg11757124	0.439998	0.0137493	0.450774	0.0137364
cg09366587	0.439956	0.00559497	0.404409	0.00453033
cg11766577	0.439935	0.0176665	0.518745	0.0208295
cg21649089	0.439911	0.0104631	0.452892	0.0120213
cg15386434	0.439908	0.00931039	0.426835	0.0089943
cg09002684	0.43984	0.00444322	0.442913	0.0076524
cg03954144	0.439809	0.0108367	0.437668	0.012012
cg18217622	0.439748	0.0102726	0.460452	0.0114771
cg25390787	0.439735	0.0122577	0.460661	0.0130284
cg00123128	0.439719	0.0126139	0.480092	0.0161584
cg13546858	0.439661	0.0121169	0.467518	0.0136557
cg20622565	0.439625	0.00813967	0.435505	0.010916
cg05130482	0.439554	0.0151302	0.529676	0.0200354
cg03961283	0.439513	0.0114242	0.459818	0.0114794
cg13283094	0.439493	0.0102528	0.411652	0.00883005
cg12847536	0.439442	0.0110303	0.39411	0.00993377
cg12182649	0.439291	0.0149593	0.438794	0.0141833
cg03842440	0.439204	0.0147443	0.41188	0.0119935
cg26739149	0.439177	0.0117592	0.431341	0.0122112
cg13626582	0.439087	0.0218548	0.468487	0.0236023
cg24840300	0.43908	0.0140253	0.488492	0.0174653
cg13492737	0.438903	0.00723255	0.410752	0.00661969
cg03161606	0.438823	0.0151152	0.499	0.0194955
cg17136073	0.438818	0.0102627	0.410018	0.0103301
cg00862307	0.438689	0.0113616	0.425182	0.0124584
cg12789068	0.438635	0.00592102	0.427683	0.00708746
cg16524733	0.438601	0.0117484	0.435851	0.0119081
cg01818594	0.438599	0.0104431	0.501583	0.0161373
cg13946767	0.438533	0.0137614	0.465341	0.0166379
cg01777861	0.438495	0.0112014	0.389237	0.0105938
cg06556905	0.438426	0.00835962	0.423363	0.00883375
cg19982221	0.438416	0.00745955	0.399926	0.00806643
cg01817885	0.43841	0.00786192	0.410848	0.00730213
cg02291365	0.438354	0.0234858	0.433339	0.0190749
cg14200678	0.438349	0.0119829	0.413693	0.00860502
cg05187965	0.438335	0.016076	0.450409	0.0163046
cg04331561	0.438285	0.0129801	0.41274	0.00965008
cg23693569	0.43805	0.00517979	0.408214	0.00458791
cg10069155	0.438049	0.0121032	0.467795	0.0133627
cg20784693	0.437989	0.0119964	0.489024	0.0146709
cg00403716	0.437978	0.00914261	0.484727	0.0129286
cg25932869	0.437711	0.0135313	0.424435	0.0120293
cg11553311	0.437622	0.0143348	0.452241	0.0150375
cg20139447	0.437569	0.0125211	0.430567	0.0117941
cg03063057	0.437529	0.0183676	0.476031	0.0162709
cg16344227	0.43751	0.012071	0.41518	0.0120084
cg03301058	0.437499	0.0129171	0.439488	0.0139883
cg01373852	0.437476	0.00625138	0.423268	0.00541263
cg08507393	0.437435	0.00781756	0.41954	0.00684725
cg00834472	0.437432	0.0103097	0.420763	0.00929067
cg04671734	0.437356	0.0115276	0.416072	0.0120919
cg17611045	0.437315	0.0119055	0.435631	0.0134741
cg14855931	0.437259	0.00587788	0.398941	0.00526804
cg20245116	0.437255	0.0139293	0.465483	0.0146949
cg17797229	0.437122	0.0118307	0.453823	0.0117275
cg03349935	0.437075	0.00432529	0.423113	0.00516913
cg23322161	0.436845	0.0107264	0.441933	0.0101468
cg18091046	0.436836	0.0116975	0.458823	0.0124307
cg07455790	0.43646	0.0114166	0.451296	0.0121656
cg13679303	0.436293	0.0131878	0.392302	0.0109007
cg14137381	0.436276	0.012533	0.458853	0.014289
cg05857999	0.436276	0.0118667	0.448983	0.0125898
cg23876203	0.436069	0.0190765	0.431707	0.0185924
cg13780207	0.436003	0.0100249	0.441916	0.0105792
cg06630010	0.435949	0.00561232	0.416542	0.00625037
cg15765251	0.43592	0.0150389	0.427834	0.0132856
cg10920224	0.435893	0.0111736	0.408141	0.0105642
cg17018201	0.435838	0.0122146	0.413475	0.0151429
cg04698472	0.435454	0.00790671	0.414498	0.00961523
cg02688948	0.435441	0.00871168	0.461451	0.0129539
cg11445109	0.43544	0.0233211	0.409355	0.0190864
cg05363110	0.435345	0.00639656	0.406499	0.00598067
cg06197811	0.435281	0.00695656	0.394345	0.00493195
cg02405213	0.435272	0.00893089	0.441486	0.00961819
cg17842918	0.435261	0.0117018	0.39973	0.0110269
cg27606822	0.435153	0.00943602	0.396737	0.00579773
cg06161540	0.435117	0.0121933	0.41977	0.0115998
cg26889226	0.435114	0.0104739	0.422269	0.00959723
cg22838050	0.435111	0.0110293	0.373056	0.00859437
cg04896168	0.435098	0.0120064	0.436705	0.0115894
cg07231451	0.435009	0.0104291	0.416239	0.00837619
cg02224314	0.434911	0.0135237	0.465383	0.0157292
cg01114163	0.434904	0.0124589	0.441577	0.0131045
cg04218760	0.434793	0.0153716	0.452137	0.01661
cg14325153	0.434738	0.010718	0.495033	0.0143474
cg09553982	0.434706	0.0123335	0.464433	0.01328
cg07611121	0.434679	0.0100106	0.383709	0.00700701
cg02662576	0.434602	0.00608281	0.424805	0.00819274
cg01026744	0.434574	0.011465	0.449832	0.00779011
cg14659346	0.434504	0.0130983	0.415696	0.0120875
cg24218279	0.434453	0.00687649	0.440485	0.00724492
cg26944245	0.434381	0.0149325	0.454554	0.0151127
cg22132193	0.434361	0.00539413	0.389034	0.00520406
cg27183036	0.434358	0.0130856	0.392858	0.00880341
cg21083467	0.434268	0.00442656	0.450008	0.00790536
cg23226914	0.434125	0.0117177	0.443602	0.01191
cg15727583	0.433975	0.0165125	0.436494	0.0153699
cg13854012	0.433964	0.0127563	0.396287	0.0103454
cg22875332	0.433918	0.0148952	0.476586	0.0184283
cg06410135	0.43386	0.00523612	0.418936	0.00594036
cg02514143	0.433683	0.013689	0.435828	0.0140219
cg05761882	0.433533	0.0104152	0.423466	0.00916358
cg02304584	0.433465	0.0111772	0.449714	0.0123588
cg24337025	0.433238	0.0130873	0.443814	0.0141213
cg25403205	0.433229	0.00769055	0.459616	0.00872896
cg15618908	0.433134	0.0118571	0.403625	0.0109235
cg11275580	0.433094	0.00525141	0.404102	0.00418693
cg06785701	0.433071	0.00732188	0.406447	0.00582635
cg23195763	0.433029	0.00859476	0.40848	0.00993962
cg19679003	0.432868	0.0121599	0.410435	0.00854859
cg23328404	0.432824	0.00719097	0.490578	0.00840835
cg19267551	0.432767	0.0127106	0.466721	0.0144568
cg27006947	0.432755	0.0108843	0.414262	0.0107351
cg15166039	0.43272	0.0108974	0.447329	0.0122023
cg16729283	0.432654	0.0167962	0.428248	0.0154446
cg05857996	0.432562	0.012352	0.476476	0.0141098
cg05122082	0.4325	0.0143759	0.441506	0.0162002
cg02707854	0.432496	0.0173785	0.485224	0.0202492
cg08684580	0.432427	0.0129728	0.432381	0.0125951
cg05073382	0.432408	0.0154072	0.427675	0.0171778
cg04486839	0.432398	0.012144	0.420917	0.012585
cg06213635	0.432357	0.0094407	0.420035	0.0104809
cg16460157	0.432275	0.00595997	0.435015	0.0088595
cg17835207	0.432125	0.00814655	0.406857	0.00788266
cg07332563	0.432121	0.0199773	0.469436	0.0243248
cg19891452	0.432013	0.0132398	0.399443	0.0120714
cg06341731	0.431964	0.0116859	0.369239	0.0105188
cg03054255	0.431952	0.00828834	0.426249	0.00887313
cg22762992	0.431908	0.0110893	0.396032	0.00974697
cg19530168	0.431879	0.014948	0.435983	0.0153841
cg01796338	0.431858	0.00700215	0.388306	0.00548926
cg24768116	0.431819	0.0110464	0.463829	0.0124561
cg22856948	0.431785	0.00997219	0.415565	0.00949556
cg04269551	0.431557	0.00620351	0.358557	0.00373705
cg11342941	0.431519	0.0101544	0.443925	0.00905988
cg03012785	0.431496	0.00781285	0.449717	0.0109123
cg04076766	0.431451	0.0127572	0.441684	0.0150265
cg21492127	0.43136	0.00969438	0.432081	0.00886371
cg16283179	0.431325	0.0073669	0.424321	0.0077225
cg24310293	0.43128	0.0110407	0.396084	0.0089385
cg10742917	0.431244	0.0109689	0.436239	0.01113
cg27066256	0.431235	0.00537315	0.396721	0.00479218
cg10374084	0.431154	0.0116873	0.446992	0.0120791
cg22570042	0.431139	0.010693	0.394923	0.00924584
cg23522872	0.43112	0.0101865	0.427131	0.0105447
cg10261205	0.431065	0.0167853	0.484385	0.0190318
cg26811352	0.431035	0.00670602	0.506239	0.00956201
cg14356225	0.430944	0.0111107	0.418695	0.0112238
cg00326788	0.430927	0.0118856	0.420226	0.0106314
cg06211550	0.43089	0.0122031	0.53069	0.0168458
cg06879681	0.430886	0.00742744	0.448265	0.00880236
cg24834889	0.430807	0.0111813	0.43323	0.0114342
cg11460282	0.43078	0.0111312	0.443403	0.0115016
cg27519373	0.430712	0.00548884	0.413634	0.00627543
cg21040096	0.430641	0.0178653	0.402413	0.0148248
cg02119792	0.430626	0.0133191	0.391336	0.0111708
cg12349837	0.430599	0.0132576	0.417022	0.0104095
cg20201270	0.430498	0.0189953	0.464099	0.0182789
cg03841081	0.430411	0.0051639	0.396579	0.0053162
cg02567750	0.430296	0.0218957	0.454439	0.0239949
cg13811417	0.430211	0.0125137	0.372748	0.00921592
cg24299306	0.430165	0.0114513	0.408415	0.0102329
cg07548372	0.430114	0.00459399	0.38211	0.00350336
cg13067553	0.430073	0.0115025	0.43593	0.0116817
cg10672567	0.430072	0.0106064	0.409584	0.0107415
cg22931822	0.430025	0.00996123	0.390056	0.00669106
cg26146732	0.43001	0.0136808	0.480544	0.0153663
cg14735364	0.429903	0.00621643	0.439373	0.00631266
cg05017628	0.429901	0.0139907	0.486238	0.0182015
cg06419659	0.42987	0.0139659	0.433875	0.0143221
cg02784823	0.429806	0.0120416	0.49278	0.0128637
cg07772904	0.429797	0.0111302	0.401282	0.00977295
cg26660312	0.429786	0.0136982	0.445132	0.014199
cg26209990	0.42974	0.012691	0.41969	0.0126377
cg09026600	0.429714	0.00526292	0.422558	0.00581668
cg14800532	0.4296	0.0102754	0.417203	0.0106686
cg07099606	0.42957	0.0120255	0.462399	0.0132081
cg21207730	0.429533	0.0072272	0.411045	0.0048263
cg22621913	0.429517	0.0040617	0.407522	0.00461004
cg10087081	0.429497	0.00718093	0.404959	0.00641357
cg09730955	0.429459	0.00575645	0.407081	0.00574065
cg18591489	0.429424	0.00974899	0.42065	0.0108507
cg22076614	0.429413	0.0075879	0.416404	0.00673833
cg23731267	0.429391	0.00703736	0.386565	0.00449369
cg14157578	0.42938	0.00955988	0.452332	0.0107342
cg14707006	0.42932	0.00837403	0.479072	0.00855471
cg01601518	0.429258	0.0145785	0.443722	0.0155168
cg06299284	0.429174	0.0127807	0.462228	0.0142595
cg04156016	0.4291	0.0110494	0.435082	0.0117097
cg13529755	0.429045	0.0106844	0.367922	0.0089885
cg04996388	0.428998	0.017484	0.437442	0.0176203
cg12746557	0.42899	0.0130833	0.465089	0.0152884
cg04934246	0.42899	0.0088195	0.416572	0.0109177
cg21085686	0.428872	0.00739403	0.435227	0.00780894
cg10871120	0.428864	0.0166213	0.430171	0.0149511
cg11991449	0.428857	0.00682781	0.434053	0.00681095
cg03549146	0.428826	0.0100022	0.461772	0.0133001
cg15398841	0.428781	0.010473	0.453041	0.0120418
cg16805553	0.428746	0.0140221	0.42501	0.0138337
cg21743826	0.428693	0.00895192	0.45507	0.0099704
cg21138405	0.428686	0.0152605	0.47117	0.0184588
cg25399239	0.428613	0.0153886	0.498972	0.0209779
cg21351392	0.428609	0.012633	0.420071	0.0109655
cg16177250	0.428568	0.00538563	0.42913	0.00736513
cg19486412	0.428554	0.00940795	0.388364	0.00703665
cg27535302	0.428528	0.00582648	0.345147	0.00365864
cg03142697	0.428512	0.012567	0.465652	0.0149204
cg10130257	0.428498	0.00500064	0.406415	0.00595774
cg19829381	0.428461	0.00774048	0.406548	0.00748576
cg17884856	0.428351	0.0122323	0.3947	0.00973198
cg19383211	0.428262	0.0205374	0.43499	0.0199739
cg24820672	0.428246	0.0108097	0.434764	0.0105443
cg00507855	0.428204	0.010886	0.384768	0.00928154
cg00457115	0.428092	0.00448421	0.384143	0.00440889
cg18477163	0.42806	0.0150131	0.460692	0.0149023
cg27312549	0.428051	0.0096602	0.418495	0.0106488
cg26446133	0.427954	0.0115	0.447136	0.0132223
cg16306978	0.427934	0.0106888	0.415854	0.0105497
cg03443676	0.427867	0.01013	0.400365	0.0101286
cg06249198	0.427837	0.00483526	0.402587	0.00518533
cg14654363	0.427727	0.011087	0.447763	0.0129059
cg00908766	0.427688	0.0109634	0.395496	0.00904755
cg18788725	0.4276	0.00546986	0.402017	0.00473578
cg04812347	0.427579	0.00723398	0.475219	0.00841792
cg01649064	0.427569	0.00696918	0.408047	0.00481142
cg24833027	0.427543	0.012803	0.477148	0.015374
cg16593333	0.427529	0.0120618	0.459025	0.0153483
cg08681685	0.42749	0.00914665	0.394148	0.00821755
cg09526685	0.427388	0.0154243	0.405263	0.0114551
cg03028786	0.427382	0.0185013	0.418993	0.0175104
cg19405177	0.427381	0.0131264	0.440014	0.0142442
cg17932096	0.427325	0.0116826	0.464668	0.0128652
cg14825413	0.427316	0.0131759	0.429882	0.0133011
cg18397726	0.427243	0.00600359	0.432301	0.00720186
cg14659662	0.427227	0.0131884	0.458583	0.0156612
cg17035899	0.427199	0.0123018	0.410256	0.0110244
cg12765123	0.427174	0.0104065	0.410912	0.0101081
cg06602086	0.427166	0.0102197	0.405253	0.00990149
cg06692974	0.42716	0.00696498	0.41058	0.00598441
cg02380802	0.427139	0.0106424	0.431475	0.0111978
cg27577424	0.427134	0.00801262	0.406529	0.00735555
cg12777474	0.42701	0.0118251	0.421764	0.0129621
cg22307444	0.426947	0.0110038	0.411707	0.0105187
cg04704414	0.42693	0.00872639	0.448966	0.00917885
cg02949574	0.42674	0.00559274	0.423925	0.00536581
cg10143960	0.426491	0.014459	0.479862	0.017366
cg16406611	0.426486	0.0121329	0.450617	0.0120673
cg01479031	0.426478	0.00592251	0.392603	0.00431073
cg09176023	0.426239	0.00459077	0.382467	0.003915
cg24617313	0.426218	0.0154905	0.443556	0.0152141
cg08065408	0.426197	0.0129756	0.45691	0.0144145
cg00050402	0.426137	0.00973737	0.389035	0.00929132
cg13736514	0.426067	0.0130603	0.441585	0.0155744
cg20846728	0.425954	0.0171424	0.421926	0.0153893
cg06159404	0.425907	0.0114961	0.44441	0.0121891
cg15265085	0.425828	0.0114435	0.412429	0.0112281
cg12115869	0.425769	0.00718153	0.40575	0.00644691
cg13523132	0.425731	0.00762726	0.417776	0.00787955
cg01099258	0.425713	0.00589766	0.398013	0.00512525
cg23019889	0.42568	0.0120306	0.481931	0.0147496
cg09395805	0.425631	0.0113182	0.437038	0.0121896
cg14024893	0.425572	0.0124732	0.453316	0.0154726
cg03025830	0.425564	0.0108009	0.473971	0.0132276
cg03829739	0.42552	0.0110694	0.450097	0.0121249
cg14815609	0.425477	0.00918501	0.389688	0.00622104
cg08937639	0.425466	0.0089792	0.417358	0.0100371
cg17537307	0.425436	0.00545692	0.38603	0.00382621
cg09127448	0.425244	0.00932958	0.441839	0.0115624
cg07599136	0.425242	0.0122065	0.371878	0.0104586
cg24481303	0.425223	0.00508188	0.444829	0.00673635
cg02978220	0.425129	0.0119212	0.402058	0.00889772
cg16289175	0.425121	0.00611521	0.420158	0.00975378
cg15948536	0.4251	0.0173089	0.451347	0.017687
cg13401703	0.425097	0.0104411	0.448433	0.0114803
cg24968869	0.425096	0.00542398	0.406713	0.00642785
cg08022281	0.425083	0.0104205	0.431354	0.010869
cg08476511	0.425057	0.0120223	0.469243	0.0126207
cg11519708	0.424984	0.0131005	0.424877	0.0131278
cg01292810	0.42482	0.0124193	0.43	0.0134775
cg13903179	0.424741	0.0111074	0.443711	0.0114588
cg09388160	0.42473	0.00884495	0.395414	0.00804599
cg21809927	0.424669	0.0111214	0.450145	0.0124006
cg06176987	0.424665	0.010568	0.40955	0.010747
cg05718771	0.424615	0.0103548	0.390724	0.0074977
cg07321776	0.424595	0.0118642	0.405091	0.0118501
cg10909939	0.424574	0.0116822	0.438723	0.0116318
cg08373989	0.424564	0.00793403	0.401913	0.00869921
cg02892043	0.424442	0.00952466	0.402329	0.00664198
cg01308968	0.424385	0.0110537	0.472738	0.0129669
cg24478129	0.42437	0.0153806	0.434885	0.0150704
cg14372705	0.424365	0.0153477	0.416974	0.015461
cg12687426	0.424278	0.0136575	0.392943	0.0136097
cg22410499	0.424265	0.0118838	0.470122	0.0144428
cg04850211	0.424217	0.0109289	0.462089	0.0118939
cg23985818	0.424191	0.011375	0.431423	0.00731309
cg19547330	0.424016	0.0139052	0.397451	0.0110278
cg12115438	0.423981	0.00845976	0.42432	0.00706789
cg13896699	0.423909	0.0119298	0.420783	0.0124436
cg22905511	0.423881	0.0122993	0.416225	0.0115073
cg27023871	0.42385	0.00669937	0.401893	0.00553848
cg19729949	0.423808	0.00876241	0.396204	0.00660208
cg10208301	0.423615	0.0127784	0.448368	0.0136514
cg21136104	0.423614	0.0102459	0.421516	0.0108817
cg25800500	0.42358	0.0131339	0.409226	0.0124693
cg00512484	0.423526	0.00634266	0.451197	0.00699139
cg16421871	0.423519	0.00596301	0.452268	0.00669556
cg09495303	0.423365	0.010183	0.39925	0.00895651
cg09953122	0.423358	0.00669169	0.398053	0.00472546
cg09399869	0.42318	0.00936468	0.412761	0.0091606
cg22660197	0.423161	0.00556927	0.405108	0.00518528
cg02631126	0.423058	0.010504	0.413213	0.0117166
cg14156792	0.423023	0.00989979	0.392827	0.0093713
cg10409981	0.422999	0.0103271	0.396985	0.00958432
cg14785464	0.422958	0.0112264	0.4431	0.0120815
cg04143909	0.422891	0.0118077	0.436305	0.0125637
cg03213289	0.422881	0.00944418	0.459405	0.0131725
cg09351881	0.422862	0.0177915	0.4457	0.0183311
cg01209642	0.422845	0.00606156	0.410582	0.00637906
cg23213876	0.422813	0.00611832	0.401615	0.00591868
cg02978505	0.42266	0.014193	0.438607	0.0142693
cg12257397	0.422646	0.010052	0.403923	0.00789581
cg18396357	0.422433	0.0110802	0.434862	0.01176
cg19148731	0.422255	0.0209512	0.471426	0.0223846
cg11821245	0.422194	0.0168233	0.40259	0.0134448
cg16602316	0.422127	0.0112087	0.389314	0.0101522
cg10531774	0.422105	0.0110973	0.437439	0.0111766
cg08745965	0.422099	0.0220954	0.445886	0.0222628
cg15074709	0.422064	0.0144874	0.411873	0.015988
cg06360956	0.422061	0.00522017	0.47535	0.00916769
cg02023728	0.422033	0.00954874	0.378061	0.00986477
cg27511599	0.422014	0.011106	0.472291	0.0134776
cg10279314	0.422001	0.0106311	0.42677	0.0107605
cg08639434	0.421957	0.0074269	0.39806	0.00561445
cg06982827	0.421955	0.00512801	0.402933	0.00629389
cg06092953	0.421895	0.0114296	0.50034	0.0147838
cg12664056	0.421804	0.00564154	0.392409	0.00493284
cg17242351	0.421718	0.00938171	0.416688	0.00959853
cg06064525	0.421595	0.0157631	0.427042	0.0157233
cg10336025	0.421574	0.012573	0.411511	0.0109631
cg24415293	0.421543	0.00645871	0.388762	0.00464279
cg14294859	0.42144	0.0102886	0.455552	0.012778
cg22571016	0.421384	0.0126217	0.400771	0.0103739
cg19301501	0.421307	0.0113354	0.404572	0.01034
cg00863893	0.421298	0.0115458	0.456188	0.0140033
cg24838063	0.421292	0.0128065	0.443396	0.0146019
cg25987564	0.421255	0.00966472	0.448367	0.0104055
cg19678392	0.421246	0.0139932	0.452139	0.0148111
cg07422735	0.421132	0.00788379	0.404743	0.00676447
cg00431894	0.421089	0.0118974	0.398077	0.0109995
cg20435535	0.421057	0.0111512	0.468413	0.0140753
cg24998527	0.421017	0.01101	0.403674	0.00976969
cg03701930	0.420952	0.011425	0.459663	0.0144033
cg24196240	0.420882	0.00453471	0.390969	0.00408874
cg17502780	0.420831	0.0055497	0.436323	0.00666688
cg18355337	0.42083	0.0113934	0.458238	0.0133259
cg24609819	0.420711	0.0124829	0.454988	0.014006
cg25063151	0.420696	0.00748848	0.381974	0.00661046
cg21721718	0.420683	0.0104299	0.391501	0.00921769
cg09132376	0.420642	0.0120177	0.403111	0.00988551
cg19603903	0.420545	0.011396	0.405045	0.0112291
cg07135405	0.420455	0.0102426	0.434098	0.00986955
cg16299891	0.420453	0.00845379	0.396855	0.00640616
cg17645541	0.420356	0.0077561	0.418178	0.00788888
cg13471365	0.420345	0.00570339	0.361592	0.00394411
cg18002480	0.420284	0.0108223	0.402732	0.0101902
cg11404532	0.420246	0.0147818	0.427819	0.016438
cg13294447	0.420223	0.0131056	0.401224	0.0113784
cg02006950	0.420189	0.0101291	0.41783	0.00881131
cg13899935	0.42017	0.00973261	0.452718	0.0105118
cg12944343	0.420142	0.00921699	0.415273	0.00909091
cg21918548	0.420131	0.0117545	0.486356	0.0132074
cg12226682	0.420125	0.00700968	0.408027	0.00703511
cg22497095	0.420094	0.0108178	0.4576	0.0124441
cg02439789	0.420087	0.0107204	0.418436	0.0107037
cg05593559	0.420053	0.0102698	0.408749	0.0103951
cg20791291	0.42001	0.00934817	0.413369	0.00994731
cg20158826	0.419895	0.00382065	0.414394	0.00425297
cg07586863	0.419866	0.00850372	0.398186	0.00730094
cg18803147	0.419526	0.0186434	0.421358	0.019512
cg13208584	0.419454	0.0110543	0.411767	0.0104937
cg26074100	0.419432	0.014347	0.45434	0.0166739
cg03053553	0.419421	0.0109933	0.369555	0.00638054
cg03269218	0.419375	0.011437	0.415149	0.0108724
cg24062763	0.419317	0.00887769	0.411582	0.00911392
cg18391514	0.419287	0.0101566	0.424582	0.0111175
cg03407747	0.419273	0.0117271	0.463261	0.0140943
cg25307665	0.419264	0.0104045	0.429746	0.0119546
cg06427816	0.419236	0.00770783	0.413978	0.00655049
cg21461082	0.41919	0.00938754	0.404271	0.0089971
cg07601320	0.419164	0.0109685	0.432579	0.012768
cg25552548	0.419125	0.00590395	0.404731	0.00749044
cg27266060	0.419042	0.0146038	0.459984	0.0182965
cg00137234	0.418982	0.0106588	0.437929	0.0118222
cg27071707	0.418924	0.0040801	0.390073	0.00436264
cg06730848	0.418901	0.010607	0.401185	0.00988333
cg17598923	0.418831	0.00893261	0.419192	0.00970197
cg14036627	0.418732	0.0105271	0.432361	0.0114379
cg02567769	0.418716	0.00967201	0.436085	0.0103759
cg09834706	0.418703	0.00930939	0.400724	0.00906369
cg14372324	0.418673	0.0120114	0.400937	0.010313
cg02002217	0.418664	0.0100391	0.435122	0.0109068
cg06940110	0.418607	0.0103546	0.409891	0.0107151
cg01470456	0.418606	0.0151947	0.412377	0.0150629
cg10988359	0.418597	0.00704114	0.39516	0.00560365
cg18477674	0.418595	0.010169	0.47095	0.0125613
cg02610474	0.418589	0.0111893	0.404803	0.012418
cg12076350	0.418573	0.00994279	0.477472	0.0121194
cg01302562	0.41853	0.0116208	0.415993	0.0120236
cg24169822	0.41832	0.00979577	0.416051	0.0104372
cg27041026	0.41828	0.00556646	0.418967	0.00579472
cg00022997	0.418187	0.00944408	0.455759	0.0104761
cg04017131	0.418124	0.0103876	0.435015	0.0109246
cg08288433	0.418082	0.00982733	0.373793	0.00869018
cg10915739	0.418066	0.0113584	0.461503	0.0127522
cg26570389	0.418027	0.0146124	0.413877	0.0146195
cg19704288	0.418012	0.0106948	0.390752	0.00769174
cg15636421	0.417984	0.0119834	0.484525	0.0139226
cg25570222	0.417982	0.00899314	0.387491	0.00629811
cg21865751	0.417839	0.0129154	0.415639	0.0112503
cg23400446	0.417834	0.0198452	0.455845	0.0215207
cg09122588	0.417764	0.0238329	0.457239	0.0226496
cg20152309	0.417736	0.0102349	0.369467	0.00915118
cg07100532	0.417716	0.0128332	0.413976	0.0124279
cg03312587	0.417678	0.00995567	0.423977	0.0114608
cg15695738	0.417673	0.0157377	0.403025	0.0136109
cg01993818	0.417663	0.00941211	0.395144	0.00981368
cg13320211	0.417625	0.0137741	0.419463	0.0131773
cg11351709	0.417603	0.00933848	0.401971	0.00870168
cg21401457	0.417544	0.0103801	0.426208	0.0111691
cg23026554	0.417522	0.0115041	0.416298	0.0119193
cg25332918	0.417445	0.010347	0.390326	0.00894752
cg07490070	0.417369	0.0133133	0.412708	0.0123527
cg25437304	0.417362	0.0109052	0.453789	0.0115754
cg00750481	0.417303	0.0139911	0.389991	0.0117349
cg22078805	0.417285	0.0104964	0.416501	0.011074
cg11960655	0.417265	0.0121973	0.443068	0.0121865
cg10960626	0.417248	0.0083946	0.38938	0.00685926
cg07711309	0.417246	0.00980807	0.389898	0.00805868
cg00694040	0.417152	0.00774199	0.391205	0.00584524
cg05276469	0.417109	0.0273107	0.448269	0.0312103
cg15234627	0.417084	0.0109498	0.441894	0.0123084
cg09933458	0.417007	0.0101003	0.436102	0.0123521
cg08509907	0.416955	0.0143834	0.443824	0.0158904
cg05270948	0.416933	0.0057555	0.385776	0.00507932
cg14362178	0.416888	0.0102783	0.425998	0.0106097
cg12560447	0.416885	0.0112629	0.432221	0.0131703
cg09817162	0.416879	0.0102019	0.411634	0.0106612
cg10451425	0.416837	0.0110844	0.420776	0.0116884
cg23489630	0.41683	0.0136484	0.381424	0.0107788
cg12175311	0.416732	0.00657972	0.393152	0.00645577
cg18280909	0.416675	0.0189851	0.474658	0.0211868
cg19876388	0.416671	0.00485958	0.411865	0.00562057
cg27102141	0.416658	0.0113891	0.436428	0.0125072
cg01247537	0.416651	0.00798512	0.41288	0.00776577
cg15400401	0.416651	0.0109031	0.421986	0.0120641
cg25425994	0.416614	0.0121311	0.410939	0.013195
cg17529386	0.41655	0.0131156	0.4609	0.015566
cg15393816	0.416533	0.00498811	0.403899	0.00519707
cg27432604	0.4165	0.0150448	0.413136	0.0118138
cg14170999	0.416481	0.010386	0.423839	0.0107439
cg16288572	0.416474	0.0107492	0.403582	0.00942259
cg05575921	0.416406	0.018644	0.425258	0.0180297
cg10491080	0.416357	0.0152613	0.442613	0.0174913
cg10727171	0.41634	0.0150082	0.433858	0.0143807
cg03604322	0.41634	0.00946996	0.417845	0.0101483
cg01788113	0.416335	0.0101773	0.440181	0.0113983
cg01962183	0.416239	0.0130083	0.412287	0.0129913
cg07509935	0.416219	0.0130869	0.425674	0.0153319
cg20824294	0.416207	0.0112859	0.422287	0.0124695
cg26516362	0.41613	0.0126026	0.433156	0.013207
cg01728951	0.416117	0.00465873	0.386235	0.00373933
cg16875032	0.41609	0.0209837	0.385024	0.0163986
cg18561560	0.416068	0.00729735	0.450597	0.0106369
cg00436969	0.415917	0.0107577	0.414898	0.010238
cg00758881	0.415862	0.0116439	0.381866	0.0103804
cg11103390	0.415764	0.0114988	0.448884	0.0132827
cg27286337	0.415755	0.0215024	0.414976	0.0188351
cg06168204	0.415701	0.0103345	0.422569	0.0107235
cg12174175	0.415696	0.0091718	0.389965	0.00941305
cg25843833	0.415515	0.00841789	0.372393	0.00428973
cg27313566	0.415504	0.00932451	0.389026	0.0088936
cg09737314	0.415392	0.0111598	0.416201	0.0120144
cg26331135	0.415346	0.0106527	0.420899	0.0100101
cg04105166	0.415104	0.00590419	0.3812	0.00482945
cg08624648	0.415033	0.0115791	0.446946	0.0127919
cg02288165	0.414985	0.0136845	0.402859	0.00957439
cg06531573	0.414967	0.0141029	0.425052	0.0160289
cg13462158	0.414899	0.0150484	0.424818	0.0162992
cg20731937	0.414869	0.0180567	0.431007	0.0172018
cg26700447	0.414854	0.0112475	0.381446	0.00988238
cg22427279	0.414839	0.0132164	0.386067	0.00952806
cg03558010	0.414798	0.00443532	0.383334	0.00439195
cg12302982	0.414716	0.00999742	0.457612	0.0107823
cg16763089	0.414714	0.0117522	0.416181	0.0119641
cg23773946	0.414676	0.012175	0.422082	0.0123772
cg24723561	0.414657	0.00967019	0.401916	0.00996589
cg08520690	0.41461	0.0147906	0.376572	0.00936807
cg05852276	0.414599	0.0097447	0.386671	0.00898736
cg14252059	0.414547	0.00392421	0.383844	0.00378392
cg11067829	0.414534	0.0126182	0.456606	0.0152142
cg03574832	0.414514	0.00687706	0.413184	0.00642717
cg24009065	0.41449	0.0105829	0.407039	0.0102429
cg15572907	0.414421	0.010127	0.469628	0.0132787
cg09234582	0.414393	0.010225	0.391995	0.00943694
cg00299286	0.414302	0.0150822	0.462735	0.0177099
cg24884820	0.414224	0.00417832	0.412509	0.00603692
cg08291996	0.414171	0.012862	0.472722	0.0173563
cg02527881	0.414131	0.0133463	0.419273	0.0125884
cg03906434	0.414094	0.0097947	0.415961	0.0114664
cg00308130	0.414043	0.0174135	0.426327	0.0157108
cg03492634	0.414038	0.008799	0.371916	0.00624345
cg06098963	0.41397	0.0113257	0.400895	0.00915752
cg05453358	0.413923	0.0106132	0.428619	0.0114288
cg09712682	0.413847	0.0135776	0.443743	0.016488
cg05348852	0.413822	0.00768936	0.398619	0.00733103
cg08444004	0.413808	0.0128971	0.428645	0.0139947
cg13619177	0.413796	0.00474423	0.392541	0.004762
cg20237888	0.413763	0.00675622	0.385569	0.00493681
cg00951395	0.413732	0.0106687	0.410926	0.0118599
cg24967131	0.413715	0.00543842	0.38723	0.00560943
cg25886683	0.413681	0.0119739	0.423723	0.0121135
cg07781645	0.413618	0.01037	0.381315	0.00833778
cg15246131	0.413599	0.0122162	0.414619	0.0120938
cg18693985	0.4135	0.0116069	0.424804	0.0121971
cg27045994	0.413443	0.00529921	0.400131	0.00639957
cg12758973	0.413263	0.00950236	0.431859	0.00993022
cg18128914	0.413252	0.0154813	0.404182	0.0139471
cg13935765	0.413203	0.00649843	0.401468	0.00712513
cg16958467	0.413167	0.0186298	0.412933	0.018004
cg07732331	0.413102	0.0137171	0.391823	0.0122608
cg17569124	0.413056	0.0103417	0.38704	0.0098764
cg19684190	0.412995	0.0100422	0.385568	0.00972096
cg14209870	0.412979	0.00450047	0.381645	0.00405094
cg23574427	0.412954	0.0120812	0.42071	0.0122444
cg18812386	0.412953	0.005573	0.363645	0.00371738
cg04044120	0.412901	0.0101302	0.43238	0.0111039
cg22193691	0.41285	0.00939201	0.39255	0.008378
cg07148458	0.412791	0.0123534	0.401382	0.0108513
cg26651782	0.412743	0.0100522	0.397726	0.00972171
cg19651757	0.412728	0.0111428	0.390811	0.00941047
cg01388847	0.412658	0.00734097	0.432219	0.0090235
cg10627839	0.41253	0.00977167	0.400101	0.0102159
cg00491530	0.412525	0.00527191	0.413087	0.00475292
cg27133038	0.412513	0.00983315	0.402878	0.00864269
cg06890291	0.412472	0.00478649	0.379059	0.00442176
cg26310551	0.41244	0.0115326	0.415909	0.0127376
cg03657281	0.412371	0.0119155	0.46392	0.0137111
cg20699586	0.412257	0.0118285	0.458129	0.0124133
cg08825699	0.412243	0.0111783	0.43786	0.012299
cg07178994	0.412226	0.0104887	0.478883	0.0147129
cg06106484	0.412179	0.0106619	0.39486	0.0102932
cg01655667	0.412173	0.0106812	0.403233	0.0105616
cg23698649	0.412142	0.00614077	0.405694	0.00571253
cg03120147	0.412038	0.0099403	0.439678	0.0109352
cg01786048	0.412004	0.0104818	0.44881	0.0126201
cg10665071	0.411978	0.00590925	0.395302	0.0043373
cg01751917	0.411936	0.00546528	0.411333	0.0054496
cg15415945	0.411927	0.0192623	0.429045	0.0223825
cg15509177	0.411922	0.00950751	0.417965	0.0097075
cg23591463	0.411897	0.0107199	0.470518	0.0135876
cg05283992	0.411847	0.0101665	0.405999	0.0100407
cg07327178	0.411841	0.0088476	0.421609	0.00939531
cg26914392	0.411781	0.0061861	0.390097	0.00701275
cg25385940	0.41169	0.00953381	0.444905	0.0112344
cg00238910	0.411648	0.00847818	0.395685	0.0078865
cg16850897	0.411627	0.0121663	0.412535	0.0110185
cg11256186	0.411579	0.0100504	0.374564	0.00759715
cg07555084	0.411518	0.0100255	0.403007	0.00956646
cg15146462	0.411517	0.0126121	0.498792	0.0162509
cg05308495	0.411503	0.0103415	0.439313	0.0114684
cg13717350	0.41147	0.0123536	0.435124	0.0134736
cg06559925	0.411405	0.00675922	0.408549	0.0104258
cg13126279	0.411326	0.0145594	0.45307	0.0149848
cg11235426	0.411245	0.0194788	0.417527	0.0209587
cg17553149	0.411242	0.011082	0.418955	0.0107463
cg15539786	0.411216	0.00801462	0.38891	0.00626584
cg01583753	0.411163	0.00917421	0.424305	0.00927169
cg06651180	0.411146	0.00419721	0.422392	0.00622671
cg13922901	0.411105	0.0133099	0.426463	0.0136486
cg23958373	0.41107	0.0210513	0.436565	0.0235074
cg02771260	0.411051	0.0108637	0.427382	0.0126044
cg26843567	0.41103	0.00775986	0.377978	0.00608476
cg02934300	0.411011	0.0118446	0.415063	0.0117638
cg24956452	0.41098	0.0093311	0.381737	0.00774409
cg12542255	0.41095	0.00956834	0.413937	0.0106695
cg01218619	0.410937	0.0162859	0.374527	0.012391
cg18865445	0.410865	0.00975997	0.429208	0.0108539
cg13534536	0.410832	0.0131099	0.39885	0.012272
cg13392078	0.410725	0.00998958	0.382894	0.00987575
cg14789911	0.410707	0.013838	0.395349	0.0119052
cg12940965	0.410579	0.00939232	0.403749	0.00757397
cg15270235	0.410552	0.0107948	0.425563	0.0111187
cg06935979	0.410514	0.0112343	0.403174	0.0115573
cg26785303	0.410489	0.00978493	0.375194	0.00779213
cg11480278	0.410266	0.0115012	0.453256	0.0138542
cg25710008	0.410219	0.0103642	0.396724	0.00831256
cg02710296	0.410195	0.0100832	0.439317	0.0118048
cg18753928	0.41015	0.010072	0.401547	0.010426
cg04086531	0.410101	0.0108239	0.45706	0.0128744
cg25350011	0.409963	0.0103653	0.441585	0.0111794
cg19526166	0.409951	0.0105901	0.413295	0.0109588
cg15848685	0.40995	0.011056	0.465823	0.0161032
cg09981929	0.40987	0.0102527	0.420491	0.0105536
cg05725404	0.409827	0.0106554	0.432985	0.0116471
cg16342323	0.409813	0.00829931	0.400867	0.00825654
cg03579179	0.409764	0.0101038	0.426717	0.0108107
cg21167402	0.40968	0.0175429	0.433978	0.0182006
cg03995300	0.409671	0.00924033	0.396819	0.00920808
cg20702875	0.409629	0.00810695	0.41528	0.00705622
cg17857094	0.409628	0.0216037	0.422408	0.0210778
cg16512390	0.409585	0.0103776	0.355213	0.00853443
cg11548732	0.409421	0.00532351	0.403568	0.00556577
cg16805188	0.409399	0.00769466	0.373752	0.0074319
cg00631329	0.409272	0.0115708	0.455135	0.0156473
cg07935657	0.409148	0.0043465	0.38929	0.00410807
cg03051742	0.409107	0.00965725	0.419381	0.0101463
cg08270491	0.409097	0.0122594	0.406029	0.0115477
cg07798610	0.409049	0.00942795	0.438591	0.0114355
cg15693572	0.409042	0.0103451	0.367825	0.00919228
cg15203214	0.408981	0.00894874	0.407892	0.0094737
cg07959070	0.408941	0.0108734	0.43262	0.0122534
cg06653507	0.408853	0.0154207	0.453621	0.0185581
cg03894796	0.408842	0.00970019	0.432542	0.0103481
cg04810997	0.408825	0.00532526	0.422683	0.00740835
cg14751369	0.408795	0.0117336	0.371354	0.0084293
cg26098768	0.408755	0.0117821	0.460792	0.0126875
cg26175789	0.408714	0.0108217	0.4119	0.0103329
cg23785719	0.408711	0.00862762	0.319971	0.0061633
cg17662683	0.408693	0.0100036	0.423632	0.0117112
cg00894344	0.408671	0.00740777	0.374504	0.00673724
cg02428792	0.408452	0.0124406	0.390013	0.0108478
cg08060195	0.408422	0.0111631	0.41964	0.0112273
cg26266427	0.408414	0.00945424	0.409993	0.0104469
cg02286193	0.40841	0.00820868	0.407307	0.00625102
cg03455424	0.408335	0.0125358	0.422569	0.0131795
cg18815398	0.408331	0.0107146	0.405073	0.00977321
cg08985785	0.408325	0.0094499	0.411595	0.0104162
cg09566331	0.408259	0.0090766	0.401642	0.00834563
cg16154810	0.408253	0.0142775	0.423955	0.0140822
cg15824100	0.408248	0.00867448	0.43817	0.00930791
cg14752227	0.408176	0.0145739	0.389317	0.0132864
cg05624577	0.408145	0.0125935	0.449414	0.0148129
cg00291366	0.408135	0.0110661	0.412341	0.0101131
cg12099423	0.408135	0.0145061	0.439864	0.0164684
cg21232488	0.408118	0.0105451	0.435975	0.0112336
cg20227766	0.408094	0.00482981	0.440941	0.00530582
cg12623302	0.408059	0.0110853	0.462638	0.0133656
cg22082665	0.408017	0.00523345	0.372524	0.00526217
cg23758309	0.40799	0.0124728	0.409114	0.0122968
cg06524264	0.407968	0.0114575	0.434752	0.012904
cg08381620	0.407908	0.0129644	0.393422	0.0116629
cg09252806	0.407875	0.0139207	0.443017	0.0166971
cg03741458	0.407862	0.00946984	0.445487	0.0105225
cg04587161	0.407783	0.0070517	0.414838	0.00753077
cg21210642	0.40778	0.0101863	0.452741	0.0117961
cg26262573	0.407709	0.00853815	0.42675	0.00984994
cg08013331	0.407648	0.0103912	0.410126	0.011238
cg13411554	0.40763	0.0115236	0.46313	0.0127949
cg05638439	0.407428	0.0105121	0.425878	0.0113846
cg06797068	0.4074	0.0106599	0.45502	0.0122342
cg00981737	0.407369	0.00618859	0.395159	0.00581412
cg22673500	0.407343	0.00943952	0.354457	0.00467181
cg12564567	0.407331	0.0114645	0.444153	0.0122
cg05545777	0.407311	0.00966945	0.400139	0.0103081
cg00304520	0.407253	0.0142517	0.448877	0.0172282
cg13684807	0.407244	0.0108765	0.424237	0.01564
cg27003165	0.40723	0.0130431	0.400528	0.0113184
cg11156891	0.407205	0.0105725	0.471254	0.0128172
cg08419873	0.407199	0.0177581	0.397601	0.0154528
cg12934382	0.407173	0.011008	0.45264	0.0138258
cg06837568	0.407161	0.00934245	0.423873	0.0112425
cg00415389	0.407141	0.0100398	0.365543	0.00644818
cg01760434	0.407097	0.0148485	0.39139	0.011357
cg19579217	0.407063	0.00769929	0.369734	0.00694615
cg01236166	0.407058	0.00799808	0.394158	0.00741915
cg25838818	0.407017	0.00873186	0.354709	0.00935404
cg00021855	0.406991	0.012221	0.402986	0.0132633
cg15389765	0.406975	0.00833769	0.406783	0.00776597
cg05431528	0.406938	0.00831942	0.379689	0.00643647
cg10519437	0.406898	0.0108115	0.419916	0.0126311
cg13221347	0.40685	0.00959231	0.417588	0.010288
cg06360820	0.40679	0.0132931	0.424139	0.0146881
cg14409029	0.406781	0.0107889	0.417919	0.0111013
cg02246225	0.406594	0.00835211	0.384111	0.00626747
cg22695986	0.406576	0.00985398	0.414015	0.0115943
cg13315147	0.406566	0.0196376	0.442694	0.0215694
cg11168104	0.406452	0.0108768	0.418031	0.0116953
cg10702366	0.406445	0.00526572	0.383807	0.00439451
cg04021544	0.406444	0.00929917	0.482752	0.0131695
cg08348957	0.406403	0.0102357	0.371388	0.00892929
cg06899226	0.406388	0.0109357	0.39002	0.00772461
cg14230280	0.406328	0.00692036	0.384942	0.00425702
cg09428340	0.406317	0.00971513	0.387112	0.00998681
cg10934668	0.406309	0.00656326	0.32759	0.00357995
cg11814539	0.40625	0.00628786	0.368782	0.00487728
cg24598948	0.40621	0.0111998	0.490518	0.014068
cg10725842	0.40619	0.00899087	0.375046	0.00621415
[truncated: 366 more rows]

## Sheet: Table S3
Model Variable	Importance Score
smokingScore	0.584862
cg12803068	0.395324
cg12876356	0.376862
cg03751055	0.365055
cg06126421	0.307898
cg09935388	0.287098
cg15135166	0.281621
cg10540573	0.260498
cg06791546	0.251049
cg03680873	0.245335
cg16865291	0.241454
cg18281939	0.234305
cg17287107	0.233691
Gran	0.23007
cg24323958	0.22516
NK	0.22413
cg20000602	0.218262
cg19913426	0.21792
cg03316587	0.210698
cg08658634	0.20162
cg18463607	0.196677
cg18146737	0.193682
cg04118119	0.183455
cg07135405	0.180031
cg23361590	0.178997
cg19651219	0.17821
cg09185587	0.177728
CD4T	0.174308
cg27408171	0.171521
cg25487775	0.165507
cg22375663	0.164091
cg13614409	0.163639
cg08863422	0.158605
cg16178415	0.155475
cg19622623	0.155347
cg23137881	0.147919
cg17750572	0.147037
cg03174521	0.147028
cg26749518	0.141986
cg04304802	0.140612
cg00175403	0.138475
cg01971667	0.135394
cg26882525	0.128878
cg02578087	0.128562
cg19882857	0.125539
cg08083251	0.123934
cg07608508	0.123725
cg16362181	0.121967
cg19882784	0.117164
cg12612296	0.116279
cg02735058	0.114632
cg15988970	0.113205
cg09991306	0.108399
cg17248924	0.107885
cg25425667	0.10706
cg07377178	0.106215
cg23245007	0.106128
cg07755735	0.105215
cg06982885	0.101999
cg04306507	0.101064
CD8T	0.0995613
cg14161821	0.0991675
cg05592035	0.0989167
cg19596050	0.0966133
cg16075139	0.0965308
cg07813377	0.0926069
cg16275295	0.0896601
cg23817627	0.0878196
cg01863042	0.0864613
cg07902789	0.0829027
cg12168535	0.0788596
cg16050468	0.0784245
cg05719392	0.076275
cg22126965	0.0743532
cg17784027	0.073465
cg16590643	0.0707823
cg06711380	0.0704589
cg16283179	0.0697013
cg22258600	0.0688609
cg18421538	0.0685887
cg27529346	0.0677161
cg00117018	0.0625976
cg26426080	0.0611917
cg23916104	0.0562255
cg21210642	0.0551245
cg27656459	0.0532747
cg26889659	0.0501079
cg06639733	0.0461324
cg04449473	0.0458666
cg09324608	0.0426819
cg24481303	0.042511
cg20592124	0.0384546
cg06566384	0.0376495
cg20064778	0.0365178
cg01238044	0.0348487
cg03555299	0.0347488
cg18391514	0.031686
cg08124030	0.0305376
cg22512531	0.0286385
cg00159523	0.0278926
cg16786756	0.0276596
cg23734418	0.0233443
cg03802383	0.0199695
cg20805133	0.0198682
cg14189141	0.0186313
cg27133038	0.0172579
PlasmaBlast	0.0169252
cg27432604	0.0165777
cg02807482	0.0165423
cg25822783	0.0164966
cg02725001	0.0162801
cg23386212	0.0155115
cg01525538	0.0148213
cg03549146	0.0124012
cg17098979	0.0107488
cg12334488	0.00695824
cg21073930	0.00640923
cg25048816	0.00601243
cg11746996	0.00588925
cg15246131	0.00528462
cg16260126	0.00411205
cg15693572	0.00376961
cg15726045	0.00309951

## Sheet: Table S4
CG	SNP	Effect_allele	Other_allele	Discovery_Beta	Discovery_SE	Discovery_N	Discovery_P	Discovery_isq	Cis	Replication_Beta	Replication_SE	Replication_N	Replication_P	Replication_rsq	delta	prop.exp
cg00006626_CoRSIV	chr1:153794951:SNP	A	G	-1.47341	0.0361971	8117	0	70.7	TRUE	-1.60966	0.063656	4915	5.71e-131	0.1152	3.21932	0.370865
cg00013655_CoRSIV	chr16:612698:SNP	T	C	-0.681298	0.0146791	6739	0	97.7	TRUE	-0.528368	0.020306	4745	1.25e-136	0.1249	1.05674	0.131986
cg00021325_CoRSIV	chr14:91250630:SNP	A	G	0.395178	0.0083217	26445	0	76.3	TRUE	0.409061	0.018874	5098	7.77e-101	0.0844	0.818122	0.0690495
cg00046336_CoRSIV	chr2:118615556:SNP	C	G	-1.61912	0.0400281	20131	0	13.1	TRUE	-1.59254	0.087397	5101	7.45e-73	0.06114	3.18508	0.194736
cg00078996_CoRSIV	chr12:132085299:SNP	T	C	0.0941905	0.0099131	24997	0	4.6	TRUE	0.090088	0.022107	5101	4.64e-05	0.003246	0.180176	0.000584851
cg00098286_CoRSIV	chr10:118364095:SNP	A	G	-0.147839	0.0090873	26050	0	68.5	TRUE	-0.239888	0.020511	5094	2.16e-31	0.02616	0.479776	0.0125509
cg00101154_CoRSIV	chr16:136142:SNP	T	C	-0.166235	0.014888	17439	0	49.9	TRUE	-0.172109	0.027979	5101	7.97e-10	0.007366	0.344218	0.00253551
cg00114966_CoRSIV	chr1:197808715:SNP	T	C	-0.340202	0.02023	7267	0	25.4	TRUE	-0.376385	0.025789	5101	9.41e-48	0.0401	0.75277	0.0301861
cg00117018_CoRSIV	chr8:145919126:SNP	T	C	0.371725	0.0086456	26042	0	65.3	TRUE	0.370332	0.019873	5099	5.61e-76	0.06378	0.740664	0.0472395
cg00121533_CoRSIV	chr1:75167867:SNP	A	G	0.423907	0.0086083	24997	0	66.4	TRUE	0.432962	0.019023	5101	7.74e-111	0.09223	0.865924	0.0798642
cg00169964_CoRSIV	chr10:85939551:SNP	T	G	-0.423149	0.0087399	25521	0	47.3	TRUE	-0.393801	0.019928	5101	4.9e-85	0.07113	0.787602	0.0560221
cg00175403_CoRSIV	chr1:12206652:SNP	A	G	0.355128	0.0089915	23227	0	67.8	TRUE	0.347241	0.019228	5099	9.63e-72	0.06014	0.694482	0.0417661
cg00216680_CoRSIV	chr6:87815232:SNP	A	G	0.860328	0.0222372	25363	0	52.6	TRUE	0.642916	0.055	4965	3.67e-31	0.02679	1.28583	0.0344474
cg00234625_CoRSIV	chr5:177789125:SNP	C	G	0.251153	0.0150543	20742	0	56	TRUE	0.270097	0.028792	5099	7.97e-21	0.01697	0.540194	0.00916709
cg00288598_CoRSIV	chr8:141539691:SNP	A	T	-0.415679	0.0100766	23723	0	69.5	TRUE	-0.449847	0.021903	5099	8.9e-92	0.07643	0.899694	0.0687636
cg00290607_CoRSIV	chr11:67335936:SNP	T	C	-0.383083	0.0092164	24291	0	51.1	TRUE	-0.340051	0.020025	5101	9.48e-64	0.05353	0.680102	0.0364059
cg00322261_CoRSIV	chr11:82052822:SNP	T	G	1.63519	0.0205334	24326	0	53.4	TRUE	1.99187	0.071324	4922	2.21e-156	0.1368	3.98374	0.544975
cg00369443_CoRSIV	chr7:157946487:SNP	A	G	0.142763	0.0096934	23710	0	23.4	TRUE	0.142022	0.021066	5082	1.67e-11	0.008867	0.284044	0.00251862
cg00404280_CoRSIV	chr8:144558385:SNP	C	G	-0.409129	0.0104667	24046	0	34.5	TRUE	-0.349207	0.022582	5101	4.58e-53	0.0448	0.698414	0.0312889
cg00413030_CoRSIV	chr7:158927505:SNP	C	G	-0.550654	0.0142417	19992	0	48	TRUE	-0.568665	0.027801	5101	6.34e-91	0.07583	1.13733	0.0862437
cg00413089_CoRSIV	chr7:158509637:SNP	A	G	-0.125829	0.0100979	22837	0	23	TRUE	-0.097804	0.021159	5101	3.85e-06	0.004173	0.195608	0.000816272
cg00414890_CoRSIV	chr19:53500859:SNP	A	C	0.694896	0.0173502	21287	0	66.3	TRUE	0.79026	0.037105	5101	3.27e-98	0.08169	1.58052	0.129113
cg00420450_CoRSIV	chr8:22104691:SNP	T	G	0.365478	0.0092913	23871	0	78.3	TRUE	0.474734	0.020652	5100	3.44e-111	0.09392	0.949468	0.089174
cg00450029_CoRSIV	chr8:558379:SNP	A	G	-0.466874	0.0114411	26350	0	50.2	TRUE	-0.464348	0.025132	5099	7.73e-75	0.06277	0.928696	0.0582942
cg00481259_CoRSIV	chr16:361873:SNP	A	G	0.116778	0.0089435	25070	0	42.8	TRUE	0.099818	0.019722	5101	4.25e-07	0.004998	0.199636	0.000997781
cg00491180_CoRSIV	chr16:2868641:SNP	A	G	0.185872	0.0100188	23715	0	28.7	TRUE	0.178199	0.02193	5101	4.97e-16	0.01278	0.356398	0.00455477
cg00493304_CoRSIV	chr2:48684785:SNP	C	G	-0.246856	0.0120123	24049	0	23.5	TRUE	-0.185488	0.025848	5101	7.68e-13	0.009999	0.370976	0.00370939
cg00495303_CoRSIV	chr18:3639205:SNP	A	G	-0.144041	0.0107907	24385	0	14	TRUE	-0.14507	0.024942	5101	6.2e-09	0.006591	0.29014	0.00191231
cg00523161_CoRSIV	chr2:11939976:SNP	T	C	0.394622	0.0097218	23263	0	32.8	TRUE	0.42175	0.02054	5101	9.29e-92	0.07637	0.8435	0.0644181
cg00533202_CoRSIV	chr5:180511159:SNP	A	G	-0.950587	0.0173834	15105	0	79.2	TRUE	-0.991818	0.02936	5101	7.49e-236	0.1829	1.98364	0.362807
cg00540400_CoRSIV	chr15:78898723:SNP	T	C	-0.37692	0.008841	25027	0	38.3	TRUE	-0.32386	0.020158	5101	4.22e-57	0.04818	0.64772	0.0312071
cg00557959_CoRSIV	chr13:113288426:SNP	T	C	-0.897393	0.0069438	24833	0	87.8	TRUE	-0.860206	0.015677	5101	1e-300	0.3712	1.72041	0.638617
cg00579423_CoRSIV	chr1:180920026:SNP	T	C	0.549564	0.0096449	27229	0	51.2	TRUE	0.533466	0.023569	5101	1.35e-107	0.0913	1.06693	0.0974109
cg00597225_CoRSIV	chr2:128437163:SNP	A	C	-0.144894	0.0134661	25566	0	35	TRUE	-0.201372	0.03011	5098	2.4e-11	0.008701	0.402744	0.00350428
cg00601450_CoRSIV	chr5:74581347:SNP	A	C	1.29002	0.0235099	23681	0	60.2	TRUE	1.33066	0.060613	5076	2.69e-101	0.08675	2.66132	0.230869
cg00630268_CoRSIV	chr6:56187208:SNP	A	G	0.0630169	0.0097035	23723	0	31	TRUE	0.078474	0.020975	5097	0.000185	0.00274	0.156948	0.000430038
cg00632657_CoRSIV	chr10:27538569:SNP	A	G	-0.149801	0.0105892	26585	0	20.7	TRUE	-0.145615	0.024474	5084	2.79e-09	0.006918	0.29123	0.00201473
cg00646200_CoRSIV	chr1:121147880:SNP	A	T	-0.609387	0.0139037	8929	0	61.8	FALSE	-0.619072	0.020499	5101	7.81e-191	0.1517	1.23814	0.187826
cg00664454_CoRSIV	chr16:57145331:SNP	A	C	0.880183	0.0093253	22864	0	96.2	TRUE	1.01989	0.018811	5101	1e-300	0.3657	2.03978	0.745948
cg00684116_CoRSIV	chr15:101085211:SNP	A	G	-0.698084	0.0098961	22822	0	65	TRUE	-0.688491	0.021519	5018	3.56e-211	0.1695	1.37698	0.233398
cg00697301_CoRSIV	chr12:19937269:SNP	C	G	-0.611214	0.0127467	16947	0	82.2	TRUE	-0.721892	0.024137	5101	4.81e-186	0.1492	1.44378	0.215413
cg00698771_CoRSIV	chr1:113281188:SNP	T	C	-0.70734	0.0139081	20446	0	64.4	TRUE	-0.80732	0.026955	5101	3.78e-186	0.1496	1.61464	0.24155
cg00784671_CoRSIV	chr22:46615376:SNP	A	G	-0.548806	0.0127552	27255	0	57.8	TRUE	-0.405272	0.029144	5100	1.49e-43	0.03654	0.810544	0.0296173
cg00785941_CoRSIV	chr1:247966492:SNP	C	G	-0.786675	0.0201747	25716	0	60.5	TRUE	-0.628516	0.044017	5093	8.34e-46	0.03851	1.25703	0.0484083
cg00859178_CoRSIV	chr1:162445136:SNP	T	C	0.796137	0.0086039	17876	0	86.5	TRUE	0.770003	0.016818	5101	1e-300	0.2913	1.54001	0.448604
cg00867835_CoRSIV	chr7:149453412:SNP	T	C	-0.565496	0.0140829	18717	0	67.2	TRUE	-0.497309	0.027505	5101	8.2e-72	0.06025	0.994618	0.0599257
cg00901687_CoRSIV	chr17:48579398:SNP	T	C	0.861316	0.009981	24580	0	71.1	TRUE	0.778175	0.022259	5101	6e-251	0.1933	1.55635	0.300842
cg00937982_CoRSIV	chr21:38075625:SNP	A	T	-0.838875	0.010898	15393	0	84.3	TRUE	-0.914514	0.018578	5101	1e-300	0.3221	1.82903	0.58913
cg00947782_CoRSIV	chr6:29606280:SNP	T	G	-1.31475	0.0334983	19834	0	31.2	TRUE	-1.5617	0.071935	5101	7.11e-101	0.08461	3.1234	0.264271
cg00957698_CoRSIV	chr4:121978439:SNP	A	G	0.637024	0.0131035	26812	0	87.9	TRUE	0.765762	0.026897	5099	8.45e-171	0.1372	1.53152	0.210125
cg00963378_CoRSIV	chr13:20710386:SNP	T	G	0.126396	0.0100804	20456	0	3.4	TRUE	0.158406	0.021211	5101	8.83e-14	0.01082	0.316812	0.00342791
cg01028140_CoRSIV	chr2:1126490:SNP	A	G	-0.102078	0.0091573	24997	0	38	TRUE	-0.100902	0.020713	5100	1.15e-06	0.004633	0.201804	0.000934958
cg01042465_CoRSIV	chr7:54751086:SNP	A	G	0.520377	0.0109736	24490	0	63.3	TRUE	0.496613	0.024814	5101	3.97e-87	0.07283	0.993226	0.0723367
cg01053087_CoRSIV	chr8:544618:SNP	A	T	-0.413903	0.008839	25043	0	7.9	TRUE	-0.407975	0.019614	5101	6.56e-94	0.07821	0.81595	0.0638154
cg01056242_CoRSIV	chr12:131575639:SNP	A	G	-0.359045	0.0093065	24394	0	50.8	TRUE	-0.369403	0.0202	5101	2.94e-73	0.06155	0.738806	0.0454735
cg01062395_CoRSIV	chr6:29648126:SNP	C	G	-0.198344	0.010834	23920	0	53.4	TRUE	-0.202377	0.022569	5067	3.6e-19	0.01563	0.404754	0.0063263
cg01066472_CoRSIV	chr1:75353337:SNP	T	C	-0.126779	0.0095298	27738	0	44.3	TRUE	-0.136196	0.023425	5099	6.28e-09	0.006589	0.272392	0.00179479
cg01079515_CoRSIV	chr3:194921331:SNP	A	G	0.143819	0.016072	26479	0	6.9	TRUE	0.208796	0.036131	5101	7.75e-09	0.006507	0.417592	0.00271727
cg01081584_CoRSIV	chr15:40237322:SNP	A	G	-1.30644	0.0196805	25961	0	68.5	TRUE	-1.55965	0.053397	5101	1.34e-176	0.1433	3.1193	0.446996
cg01134260_CoRSIV	chr7:63698968:SNP	A	G	0.900165	0.0201205	22919	0	36	TRUE	0.789683	0.042285	5101	2.76e-76	0.06402	1.57937	0.101111
cg01147727_CoRSIV	chr14:105317693:SNP	T	G	0.490435	0.0266077	20978	0	32.8	TRUE	0.731109	0.056834	5097	1.44e-37	0.03146	1.46222	0.0460014
cg01169559_CoRSIV	chr10:827589:SNP	A	G	0.385586	0.0098929	22914	0	57.5	TRUE	0.465976	0.020294	5101	3.93e-111	0.09371	0.931952	0.0873332
cg01171360_CoRSIV	chr16:46638788:SNP	A	G	0.484898	0.0115007	13469	0	73.2	FALSE	0.38661	0.019429	5101	3.62e-86	0.07206	0.77322	0.0557182
cg01201512_CoRSIV	chr12:670808:SNP	C	G	0.550211	0.0100903	20787	0	69.2	TRUE	0.608412	0.020536	5099	1.51e-181	0.1469	1.21682	0.178751
cg01214346_CoRSIV	chr17:226954:SNP	T	C	-0.174766	0.0100295	19373	0	45.2	TRUE	-0.167966	0.019842	5101	2.93e-17	0.01386	0.335932	0.00465602
cg01228342_CoRSIV	chr3:71760606:SNP	T	C	0.510277	0.0124321	24936	0	72.2	TRUE	0.627561	0.027492	5099	6.48e-111	0.09275	1.25512	0.116413
cg01239367_CoRSIV	chr1:175854488:SNP	A	G	0.452501	0.0102556	23895	0	82.6	FALSE	0.519287	0.022098	5100	3.63e-116	0.09773	1.03857	0.1015
cg01244934_CoRSIV	chr1:1018704:SNP	A	G	0.337226	0.008702	25532	0	44.7	TRUE	0.315394	0.020057	5101	7e-55	0.04625	0.630788	0.0291739
cg01252526_CoRSIV	chr16:698590:SNP	A	G	0.494963	0.0089138	23498	0	93	TRUE	0.638778	0.018637	5101	4.41e-241	0.1872	1.27756	0.239158
cg01274643_CoRSIV	chr11:1257886:SNP	T	C	1.19834	0.0287908	16907	0	41.7	TRUE	1.19961	0.055449	5101	8.48e-101	0.08408	2.39921	0.201726
cg01295188_CoRSIV	chr5:164455:SNP	T	C	0.147873	0.0129465	12040	0	58.2	TRUE	0.2007	0.02022	5100	4.12e-23	0.01896	0.4014	0.00761054
cg01299579_CoRSIV	chr2:10715150:SNP	A	G	-0.204227	0.0111982	27118	0	33	TRUE	-0.210376	0.026823	5101	4.85e-15	0.01192	0.420752	0.00501536
cg01309395_CoRSIV	chr6:33787746:SNP	T	C	0.141114	0.0112722	24459	0	3.8	TRUE	0.131572	0.024391	5101	7.03e-08	0.005674	0.263144	0.00149308
cg01320579_CoRSIV	chr17:75326517:SNP	A	C	0.345801	0.0089276	24045	0	61.9	TRUE	0.387132	0.019478	5101	5.33e-86	0.0719	0.774264	0.0556696
cg01322555_CoRSIV	chr10:71892213:SNP	A	G	0.436977	0.0103258	17557	0	96.8	TRUE	-0.559574	0.018544	5101	8.4e-191	0.1515	1.11915	0.169551
cg01400671_CoRSIV	chr4:103432974:SNP	A	G	-0.127142	0.0071791	26748	0	34	FALSE	-0.153164	0.019731	5100	9.13e-15	0.01168	0.306328	0.00357791
cg01418618_CoRSIV	chr19:11719201:SNP	A	G	-0.0974945	0.0086961	26365	0	15.4	TRUE	-0.115658	0.019922	5101	6.62e-09	0.006566	0.231316	0.00151882
cg01448562_CoRSIV	chr3:133478557:SNP	T	G	0.513408	0.0084578	24338	0	31.6	TRUE	0.457522	0.018577	5101	1.28e-126	0.1063	0.915044	0.0972692
cg01466164_CoRSIV	chr8:2313876:SNP	A	G	-0.249829	0.0369896	20321	0	18.1	TRUE	-0.320776	0.077802	5101	3.78e-05	0.003323	0.641552	0.00213188
cg01479768_CoRSIV	chr2:654685:SNP	T	G	0.484428	0.011064	26410	0	48.9	TRUE	0.406733	0.02491	5101	6.02e-59	0.04969	0.813466	0.0404211
cg01485177_CoRSIV	chr10:42397373:SNP	T	G	0.645866	0.0129395	9496	0	74.8	TRUE	0.544396	0.018467	5101	4.96e-181	0.1456	1.08879	0.158528
cg01516881_CoRSIV	chr16:46638788:SNP	A	G	0.471845	0.0115411	13469	0	67.5	FALSE	0.359083	0.019533	5101	5.22e-74	0.06216	0.718166	0.0446412
cg01550017_CoRSIV	chr5:42771825:SNP	T	G	-0.0671629	0.009447	26341	0	11.3	TRUE	-0.084538	0.021445	5101	8.14e-05	0.003038	0.169076	0.000513653
cg01550828_CoRSIV	chr3:196171794:SNP	A	G	-0.734107	0.0186843	13312	0	88.7	TRUE	-0.506466	0.032829	5100	6.76e-53	0.0446	1.01293	0.0451768
cg01559901_CoRSIV	chr19:12615646:SNP	A	G	0.0885222	0.0088025	25520	0	45.3	TRUE	0.087401	0.019547	5099	7.86e-06	0.003907	0.174802	0.000682951
cg01571722_CoRSIV	chr3:130360904:SNP	A	G	0.572628	0.0127237	18079	0	57.8	TRUE	0.524242	0.025402	5101	1.2e-92	0.07709	1.04848	0.0808276
cg01577475_CoRSIV	chr2:113953657:SNP	A	C	-0.347751	0.0084027	26377	0	91.5	TRUE	-0.366293	0.019215	5101	2.09e-79	0.06652	0.732586	0.0487316
cg01624173_CoRSIV	chr14:75985383:SNP	A	G	0.752405	0.0095379	24693	0	74.1	TRUE	0.71834	0.020512	5101	4.36e-251	0.1939	1.43668	0.278572
cg01637482_CoRSIV	chr16:1848984:SNP	A	T	-0.182751	0.0121171	25975	0	58.5	TRUE	-0.267119	0.028153	5098	2.89e-21	0.01736	0.534238	0.00927437
cg01655667_CoRSIV	chr14:104839816:SNP	A	G	-0.446714	0.0105994	23711	0	56.9	TRUE	-0.476977	0.023889	5101	7.48e-87	0.07252	0.953954	0.0691807
cg01698579_CoRSIV	chr13:112816952:SNP	A	G	0.844889	0.0133564	15211	0	80.6	TRUE	0.797784	0.02347	5065	1.9e-236	0.1858	1.59557	0.296457
cg01726295_CoRSIV	chr7:135896926:SNP	T	C	-0.417235	0.0097076	27257	0	22	TRUE	-0.43086	0.022582	5101	9.83e-80	0.06664	0.86172	0.057425
cg01741372_CoRSIV	chr11:829539:SNP	A	G	-0.420518	0.0107937	19706	0	44.5	TRUE	-0.27822	0.021648	5101	1.68e-37	0.03138	0.55644	0.0174611
cg01754423_CoRSIV	chr16:51442634:SNP	T	C	-0.38128	0.0093939	26428	0	50.5	TRUE	-0.413716	0.020806	5101	4.63e-86	0.07196	0.827432	0.059542
cg01757548_CoRSIV	chr6:170611206:SNP	A	T	-0.656461	0.0144646	25215	0	59	TRUE	-0.708289	0.030519	5099	9.24e-116	0.09558	1.41658	0.135397
cg01777861_CoRSIV	chr4:55987943:SNP	A	T	0.620551	0.0131527	19134	0	40.1	TRUE	0.643343	0.025064	5101	9.91e-141	0.1144	1.28669	0.147197
cg01788113_CoRSIV	chr3:46852679:SNP	A	G	0.162952	0.0130952	25224	0	0	TRUE	0.158263	0.02988	5099	1.23e-07	0.005474	0.316526	0.00173266
cg01790032_CoRSIV	chr4:190148247:SNP	A	G	0.138243	0.0094895	23052	0	60.6	TRUE	0.119561	0.020906	5012	1.12e-08	0.006486	0.239122	0.00155094
cg01797371_CoRSIV	chr3:195300181:SNP	A	T	-0.604842	0.0144727	10395	0	43.3	TRUE	-0.635001	0.020775	5101	8.97e-196	0.1549	1.27	0.196723
cg01806427_CoRSIV	chr5:123653556:SNP	T	C	0.352752	0.0088374	26032	0	45.6	TRUE	0.317366	0.020162	5100	6.03e-55	0.04635	0.634732	0.0294198
cg01819759_CoRSIV	chr13:79076651:SNP	A	T	0.386659	0.0093428	25932	0	48.8	TRUE	0.420731	0.020913	5101	5.07e-88	0.07354	0.841462	0.0618811
cg01840183_CoRSIV	chr14:28718745:SNP	A	C	0.833842	0.021584	26628	0	0	TRUE	0.70201	0.05339	5101	3.66e-39	0.03279	1.40402	0.0460378
cg01877500_CoRSIV	chr11:131904413:SNP	A	G	0.388702	0.0095235	20200	0	78.1	TRUE	0.36203	0.018938	5101	7.2e-80	0.06687	0.72406	0.0484179
cg01878366_CoRSIV	chr15:42358580:SNP	A	G	0.340342	0.008822	26396	0	77.6	TRUE	0.359574	0.020447	5100	5.74e-68	0.05719	0.719148	0.0411281
cg01894091_CoRSIV	chr7:118553133:SNP	T	G	0.159051	0.0105611	26486	0	53.9	TRUE	0.147402	0.02397	5062	8.08e-10	0.007418	0.294804	0.00218686
cg01894875_CoRSIV	chr1:2007381:SNP	A	G	-0.222401	0.0139436	17727	0	22.1	TRUE	-0.260572	0.026818	5101	3.24e-22	0.01818	0.521144	0.0094744
cg01907837_CoRSIV	chr6:37169627:SNP	A	G	-0.585489	0.0286937	20428	0	66.6	TRUE	-0.50798	0.075296	5100	1.61e-11	0.008849	1.01596	0.00899023
cg01996567_CoRSIV	chr7:149456359:SNP	T	C	0.60573	0.0125201	22859	0	47.9	TRUE	0.514107	0.027626	5101	7.4e-76	0.0636	1.02821	0.0653944
cg02004499_CoRSIV	chr7:4182850:SNP	A	G	-0.417601	0.0093055	27749	0	39.6	TRUE	-0.422778	0.02152	5101	4.43e-84	0.07037	0.845556	0.0595018
cg02087079_CoRSIV	chr5:177788852:SNP	A	G	-0.630285	0.016072	15091	0	67.1	TRUE	-0.66861	0.025829	5099	5.31e-141	0.1162	1.33722	0.155385
cg02113173_CoRSIV	chr2:233229179:SNP	A	G	0.0838969	0.009949	24641	0	37.5	TRUE	0.081106	0.021562	5097	0.000172	0.002769	0.162212	0.000449165
cg02114288_CoRSIV	chr5:3156312:SNP	A	G	0.0983788	0.0085543	27698	0	28.7	TRUE	0.147785	0.01957	5094	4.68e-14	0.01108	0.29557	0.00327492
cg02188185_CoRSIV	chr6:29930698:SNP	T	C	-1.29911	0.0333713	16267	0	53.8	TRUE	-1.60538	0.067858	5089	5.6e-117	0.09912	3.21076	0.31825
cg02197629_CoRSIV	chr21:15400618:SNP	T	C	0.451855	0.0113038	21286	0	42.3	TRUE	0.5026	0.022861	5101	2.12e-101	0.08658	1.0052	0.0870302
cg02197634_CoRSIV	chr6:33024814:SNP	T	C	0.61153	0.0143975	18097	0	77.3	TRUE	0.644816	0.026427	5101	5.88e-126	0.1045	1.28963	0.134767
cg02220129_CoRSIV	chr11:58459236:SNP	A	G	-0.837042	0.0259257	20471	0	65.7	TRUE	-0.935135	0.055022	5101	8.56e-64	0.05361	1.87027	0.100265
cg02254774_CoRSIV	chr11:49258171:SNP	T	G	-0.645326	0.0121932	23378	0	55.6	TRUE	-0.442539	0.027256	5101	2.73e-58	0.04916	0.885078	0.0435104
cg02276823_CoRSIV	chr7:5010609:SNP	C	G	-0.462678	0.0117978	22875	0	44.3	TRUE	-0.484224	0.025937	5101	3.17e-76	0.06398	0.968448	0.0619613
cg02310027_CoRSIV	chr17:77698001:SNP	T	G	-0.375323	0.0092428	23397	0	88.9	TRUE	-0.436388	0.020076	5100	6.62e-101	0.08482	0.872776	0.0740289
cg02389040_CoRSIV	chr6:31573577:SNP	T	C	0.881373	0.0127496	20861	0	68.6	TRUE	0.792488	0.028462	5101	2.64e-161	0.132	1.58498	0.209217
cg02404636_CoRSIV	chr22:31537342:SNP	T	G	0.336958	0.0086769	24998	0	76.4	TRUE	0.449397	0.019197	4929	1.26e-111	0.1001	0.898794	0.0899693
cg02446475_CoRSIV	chr6:31463128:SNP	A	G	0.404374	0.0100571	25246	0	68.1	TRUE	0.387685	0.021993	5086	2.93e-68	0.0576	0.77537	0.0446613
cg02487331_CoRSIV	chr1:146976402:SNP	T	C	-0.37699	0.0092707	24330	0	53.4	TRUE	-0.370464	0.019948	5101	1.09e-75	0.06335	0.740928	0.0469378
cg02490460_CoRSIV	chr8:1331675:SNP	C	G	-0.406686	0.0089661	23768	0	44.5	TRUE	-0.398829	0.019566	5101	2.78e-90	0.07535	0.797658	0.0601035
cg02518135_CoRSIV	chr1:247738962:SNP	A	G	-0.450702	0.0116793	23526	0	66.8	TRUE	-0.449665	0.024555	5101	1.18e-73	0.06171	0.89933	0.0554977
cg02524346_CoRSIV	chr8:584598:SNP	T	C	0.439694	0.0085803	24943	0	36.6	TRUE	0.40658	0.019091	5101	3.31e-98	0.08169	0.81316	0.066427
cg02530824_CoRSIV	chr4:74727060:SNP	A	G	0.960008	0.0231277	22764	0	56.3	TRUE	1.04064	0.048206	5101	9.33e-101	0.08374	2.08128	0.174287
cg02530860_CoRSIV	chr8:144309119:SNP	A	G	-0.418671	0.010041	19889	0	56.1	TRUE	-0.437136	0.019609	5101	6.48e-106	0.0888	0.874272	0.0776354
cg02546416_CoRSIV	chr6:170468193:SNP	A	C	-0.726581	0.0086092	19975	0	77.2	TRUE	-0.757637	0.017062	5094	1e-300	0.2791	1.51527	0.422913
cg02560085_CoRSIV	chr5:139925855:SNP	T	G	-0.428015	0.0217393	15396	0	23.8	TRUE	-0.601198	0.034908	5101	2.78e-65	0.05497	1.2024	0.0660957
cg02565297_CoRSIV	chr16:31513086:SNP	T	C	-0.0930371	0.0097677	26470	0	68.6	FALSE	-0.075889	0.021282	5101	0.000365	0.002487	0.151778	0.000377472
cg02573091_CoRSIV	chr5:74245309:SNP	T	C	0.628917	0.0140164	25933	0	39	TRUE	0.598739	0.031816	5101	1.58e-77	0.06494	1.19748	0.0777642
cg02578087_CoRSIV	chr3:8647978:SNP	C	G	0.358175	0.0092859	23078	0	35.3	TRUE	0.384926	0.020061	5101	2e-80	0.06734	0.769852	0.0518418
cg02583091_CoRSIV	chr8:145574608:SNP	T	C	-0.193659	0.0099011	20059	0	32.4	TRUE	-0.177724	0.019696	5101	2.17e-19	0.01572	0.355448	0.00558764
cg02613370_CoRSIV	chr10:124543343:SNP	A	C	0.136965	0.0088325	27748	0	11.5	TRUE	0.156052	0.020743	5101	5.82e-14	0.01098	0.312104	0.0034269
cg02625024_CoRSIV	chr17:17335140:SNP	T	C	-0.149577	0.0094448	23476	0	29.7	TRUE	-0.219775	0.019744	5101	1.32e-28	0.02372	0.43955	0.0104261
cg02633068_CoRSIV	chr15:27065366:SNP	A	G	0.473508	0.0115639	20579	0	67.7	TRUE	0.47577	0.02373	5101	1.26e-87	0.07307	0.95154	0.069529
cg02635677_CoRSIV	chr5:176553021:SNP	A	G	-0.113894	0.0105305	19998	0	20.2	TRUE	-0.137377	0.020861	5099	4.77e-11	0.008437	0.274754	0.0023181
cg02649063_CoRSIV	chr16:55794301:SNP	A	G	-0.689893	0.0144387	21093	0	52.1	TRUE	-0.634307	0.031698	5101	4.14e-87	0.07281	1.26861	0.0923678
cg02675527_CoRSIV	chr2:114001438:SNP	A	C	-0.639743	0.0204522	27250	0	3.9	TRUE	-0.662879	0.05285	5101	8.12e-36	0.02993	1.32576	0.0396799
cg02703145_CoRSIV	chr9:93902040:SNP	A	G	0.582846	0.0130001	25618	0	81.8	TRUE	0.535139	0.028216	5101	9.03e-79	0.0659	1.07028	0.0705313
cg02722613_CoRSIV	chr4:25118707:SNP	T	C	0.957828	0.0121303	24469	0	70.9	TRUE	1.10446	0.027057	4984	1e-300	0.2506	2.20893	0.553557
cg02753903_CoRSIV	chr19:38946215:SNP	C	G	0.102167	0.009457	25269	0	42.3	TRUE	0.077781	0.020978	5101	0.000211	0.002689	0.155562	0.000418306
cg02754945_CoRSIV	chr1:151920040:SNP	T	G	0.248855	0.0092858	26442	0	43	TRUE	0.227888	0.021024	5101	3.18e-27	0.02252	0.455776	0.0102641
cg02763002_CoRSIV	chr12:129432362:SNP	A	C	-0.472673	0.0122056	19604	0	83.3	TRUE	-0.497139	0.024758	5101	7.94e-88	0.07328	0.994278	0.0728607
cg02767827_CoRSIV	chr7:4889965:SNP	A	T	-0.175749	0.010456	22476	0	53.8	TRUE	-0.130783	0.021989	5100	2.82e-09	0.006891	0.261566	0.00180245
cg02770061_CoRSIV	chr7:157941943:SNP	T	G	0.636407	0.0117398	21978	0	62.2	TRUE	0.663093	0.025066	5101	3.22e-146	0.1207	1.32619	0.160071
cg02781088_CoRSIV	chr2:113007757:SNP	T	C	-0.987927	0.0165124	26396	0	62.9	TRUE	-1.04303	0.036715	5101	9.85e-171	0.1366	2.08605	0.284955
cg02788857_CoRSIV	chr8:22084503:SNP	T	C	-0.427317	0.0103228	17658	0	73.2	TRUE	-0.42154	0.019663	5101	1.01e-99	0.08269	0.84308	0.0697143
cg02807482_CoRSIV	chr3:125696339:SNP	A	G	-0.742219	0.0169002	20117	0	69.8	TRUE	-0.766717	0.032652	5101	3.97e-116	0.09758	1.53343	0.149632
cg02820072_CoRSIV	chr19:33191192:SNP	T	C	0.289119	0.0113741	26874	0	33.3	TRUE	0.28348	0.025443	5094	1.18e-28	0.0238	0.56696	0.0134936
cg02825211_CoRSIV	chr19:8636109:SNP	A	G	0.119094	0.0129564	25984	0	20.2	TRUE	0.126758	0.028116	5101	6.61e-06	0.00397	0.253516	0.00100646
cg02832485_CoRSIV	chr3:13577499:SNP	T	C	0.293479	0.0201281	13926	0	26.6	TRUE	0.345165	0.037555	5101	4.67e-20	0.0163	0.69033	0.0112524
cg02834909_CoRSIV	chr3:46789269:SNP	C	G	-0.431444	0.0254511	25933	0	0	TRUE	-0.393298	0.061451	5101	1.63e-10	0.007969	0.786596	0.00626838
cg02844852_CoRSIV	chr16:84837480:SNP	A	T	0.477004	0.0112644	16042	0	59	TRUE	0.536373	0.020351	5101	5.3e-146	0.1199	1.07275	0.128622
cg02846841_CoRSIV	chr6:28776360:SNP	T	G	-1.01398	0.0217711	14930	0	76.8	TRUE	-1.04627	0.042625	5101	2.94e-126	0.1057	2.09254	0.221182
cg02891314_CoRSIV	chr5:179618025:SNP	T	C	-0.695477	0.0176818	18722	0	39.4	TRUE	-0.606128	0.033429	5101	4.67e-72	0.06057	1.21226	0.0734263
cg02931604_CoRSIV	chr6:73952058:SNP	A	G	-0.182969	0.0163643	26368	0	27.1	TRUE	-0.118489	0.035826	5101	0.000946	0.002141	0.236978	0.00050737
cg02954704_CoRSIV	chr1:161298818:SNP	T	C	-1.32367	0.0279458	18597	0	71.9	TRUE	-1.58757	0.052951	5084	3.05e-186	0.1503	3.17513	0.477223
cg02960500_CoRSIV	chr11:131463916:SNP	A	G	0.345795	0.0083891	26817	0	72.3	TRUE	0.429561	0.018687	5101	3.46e-111	0.0939	0.859122	0.0806716
cg02964065_CoRSIV	chr6:31807540:SNP	A	G	0.263077	0.0148658	21878	0	47.5	TRUE	0.197268	0.027158	5101	4.05e-13	0.01024	0.394536	0.00404005
cg02976617_CoRSIV	chr5:102855443:SNP	C	G	-0.597094	0.0114344	27231	0	36.2	TRUE	-0.602016	0.02677	5101	2.84e-106	0.09023	1.20403	0.10864
cg03058232_CoRSIV	chr1:180920026:SNP	T	C	0.583122	0.0095717	27229	0	55.6	TRUE	0.604033	0.023233	5101	2.92e-141	0.117	1.20807	0.141344
cg03078486_CoRSIV	chr6:30230453:SNP	T	G	-0.116733	0.0128433	17654	0	37.8	TRUE	-0.137397	0.025288	5095	5.67e-08	0.005763	0.274794	0.00158364
cg03085949_CoRSIV	chr7:154932794:SNP	A	G	-0.239962	0.0181302	14248	0	34	TRUE	-0.258862	0.032189	5101	9.85e-16	0.01252	0.517724	0.0064819
cg03116837_CoRSIV	chr8:403890:SNP	A	G	-0.101749	0.0089016	25070	0	44.5	TRUE	-0.150246	0.019843	5101	4.01e-14	0.01112	0.300492	0.00334147
cg03122674_CoRSIV	chr7:102106201:SNP	A	G	0.211167	0.0174312	13513	0	0	FALSE	0.213854	0.029895	5101	9.06e-13	0.009936	0.427708	0.00424971
cg03128011_CoRSIV	chr8:1241341:SNP	C	G	-0.174795	0.0103674	26356	0	40.8	TRUE	-0.209746	0.023652	5101	8.71e-19	0.01519	0.419492	0.00637208
cg03151810_CoRSIV	chr8:144296480:SNP	C	G	-0.229843	0.0115632	23529	0	0	TRUE	-0.252647	0.024844	5101	3.56e-24	0.01988	0.505294	0.0100452
cg03161606_CoRSIV	chr19:28242106:SNP	A	G	-0.133181	0.0120217	26695	0	5.7	TRUE	-0.134518	0.029061	5097	3.73e-06	0.004188	0.269036	0.00112672
cg03168497_CoRSIV	chr17:48495847:SNP	T	C	-0.604312	0.0136003	20791	0	45.5	TRUE	-0.528785	0.027041	5101	2.15e-83	0.06976	1.05757	0.0737761
cg03188948_CoRSIV	chr7:985764:SNP	A	G	0.867259	0.0132181	14609	0	75.8	TRUE	0.905055	0.024951	5101	9.92e-271	0.2051	1.81011	0.371254
cg03238981_CoRSIV	chr2:232419666:SNP	A	C	-0.480069	0.009469	26646	0	60.3	TRUE	-0.621046	0.022228	5015	5e-162	0.1347	1.24209	0.16731
cg03269218_CoRSIV	chr10:96976278:SNP	T	C	0.293648	0.0085278	27750	0	24.4	TRUE	0.244711	0.020036	5101	4.6e-34	0.02842	0.489422	0.0139094
cg03274539_CoRSIV	chr17:2886228:SNP	A	G	-0.209356	0.0099045	27739	0	54.7	TRUE	-0.249319	0.023319	5100	1.56e-26	0.02193	0.498638	0.0109351
cg03288922_CoRSIV	chr2:118678439:SNP	T	C	-0.230375	0.0161199	27254	0	32.2	TRUE	-0.17834	0.039687	5101	7.08e-06	0.003944	0.35668	0.00140675
cg03308092_CoRSIV	chr22:17419275:SNP	A	G	0.09013	0.0100599	25003	0	30.2	TRUE	0.136421	0.02219	5101	8.16e-10	0.007358	0.272842	0.00200757
cg03316587_CoRSIV	chr8:142232002:SNP	A	G	-0.188529	0.0087251	26901	0	70	TRUE	-0.16767	0.020332	5100	1.85e-16	0.01316	0.33534	0.00441307
cg03329597_CoRSIV	chr3:107726315:SNP	A	G	-0.178907	0.0106725	25278	0	32.1	TRUE	-0.124142	0.02416	5101	2.83e-07	0.005151	0.248284	0.00127891
cg03337057_CoRSIV	chr19:50242283:SNP	T	C	0.749703	0.0236955	17324	0	50.1	TRUE	0.74579	0.041719	5101	4.13e-70	0.05898	1.49158	0.0879734
cg03343571_CoRSIV	chr6:29416113:SNP	T	C	-0.422341	0.0302061	17166	0	51.5	TRUE	-0.483339	0.062678	5100	1.38e-14	0.01153	0.966678	0.0111458
cg03371199_CoRSIV	chr13:97717744:SNP	T	G	0.108199	0.00867	26952	0	28.6	TRUE	0.171038	0.019882	5101	8.97e-18	0.01431	0.342076	0.00489511
cg03382370_CoRSIV	chr16:1111384:SNP	A	G	0.595298	0.0114685	15588	0	71.4	TRUE	0.585646	0.019967	5101	8.48e-181	0.1444	1.17129	0.169135
cg03393996_CoRSIV	chr4:1657281:SNP	A	G	0.232057	0.0094146	25006	0	67	TRUE	0.310598	0.021135	5101	2.2e-48	0.04063	0.621196	0.0252392
cg03395511_CoRSIV	chr16:34309883:SNP	T	C	0.52652	0.0104529	16074	0	73.1	FALSE	0.373897	0.019338	5101	9.33e-82	0.06831	0.747794	0.0510818
cg03427330_CoRSIV	chr13:111475582:SNP	T	C	-0.165639	0.0126496	24654	0	26.4	TRUE	-0.127659	0.029264	5101	1.32e-05	0.003718	0.255318	0.000949272
cg03433313_CoRSIV	chr16:614821:SNP	A	G	0.138333	0.0162248	11284	0	48.1	TRUE	0.105028	0.023743	5101	9.82e-06	0.003823	0.210056	0.000803044
cg03447554_CoRSIV	chr11:42890184:SNP	A	G	0.518847	0.0097564	23703	0	51.6	TRUE	0.501989	0.021332	5101	2.99e-116	0.09796	1.00398	0.0983497
cg03538480_CoRSIV	chr2:8778192:SNP	T	C	0.622428	0.0153711	7334	0	74.8	TRUE	0.604973	0.019113	5101	2.16e-206	0.1642	1.20995	0.198673
cg03555881_CoRSIV	chr6:31325745:SNP	T	C	-0.420649	0.0099825	18361	0	73.3	TRUE	-0.357011	0.019562	5093	5.5e-73	0.0614	0.714022	0.043841
cg03562770_CoRSIV	chr12:39279038:SNP	A	C	0.3847	0.008827	27233	0	50.9	TRUE	0.328568	0.01996	5100	6.66e-60	0.05047	0.657136	0.0331657
cg03613822_CoRSIV	chr17:7092704:SNP	A	G	0.632082	0.0140527	9654	0	83.2	TRUE	0.695169	0.019779	5101	9.29e-252	0.195	1.39034	0.271116
cg03656877_CoRSIV	chr6:27983227:SNP	T	C	-0.411385	0.0098772	23409	0	62.2	TRUE	-0.159304	0.02198	5101	4.55e-13	0.0102	0.318608	0.0032498
cg03671052_CoRSIV	chr5:180057231:SNP	A	C	0.765803	0.0169026	20354	0	69	TRUE	0.81444	0.034242	5101	8.07e-121	0.09987	1.62888	0.162676
cg03689146_CoRSIV	chr7:52307444:SNP	T	C	0.493967	0.0126122	26313	0	50.3	TRUE	0.419951	0.027975	5101	2.18e-50	0.04233	0.839902	0.0355531
cg03716984_CoRSIV	chr10:54471148:SNP	A	G	-0.414894	0.0103045	24732	0	50.2	TRUE	-0.378581	0.023882	5101	8.31e-56	0.04697	0.757162	0.0355639
cg03721808_CoRSIV	chr2:4155149:SNP	A	T	0.0839759	0.0093198	24488	0	93.9	TRUE	-0.189487	0.020373	5096	1.7e-20	0.0167	0.378974	0.00632887
cg03738707_CoRSIV	chr2:128199901:SNP	T	G	-0.0911373	0.0116531	26476	0	25.5	TRUE	-0.151923	0.026505	5101	1.03e-08	0.006402	0.303846	0.00194522
cg03748376_CoRSIV	chr1:248064205:SNP	A	G	0.373993	0.0122507	23881	0	0	TRUE	0.332278	0.026239	5101	1.81e-36	0.03049	0.664556	0.0202623
cg03764088_CoRSIV	chr5:7154153:SNP	T	C	0.231107	0.0096094	22316	0	34.2	FALSE	0.215318	0.020286	5066	3.53e-26	0.02176	0.430636	0.00937064
cg03795903_CoRSIV	chr2:30638126:SNP	T	C	-0.610187	0.0130494	24850	0	78.9	TRUE	-0.828203	0.031251	5052	2.18e-146	0.1221	1.65641	0.202247
cg03821689_CoRSIV	chr11:117729616:SNP	A	G	0.641602	0.0120795	23720	0	83.2	TRUE	0.624366	0.025745	5101	8.84e-126	0.1034	1.24873	0.129119
cg03847932_CoRSIV	chr3:72717336:SNP	T	C	0.125992	0.0131869	25863	0	74.3	TRUE	0.181837	0.029636	5101	8.8e-10	0.007329	0.363674	0.00266537
cg03848129_CoRSIV	chr10:27725097:SNP	T	C	-0.136902	0.0101027	22914	0	26.6	TRUE	-0.160457	0.021223	5100	4.37e-14	0.01109	0.320914	0.00355894
cg03880033_CoRSIV	chr16:55872280:SNP	A	G	0.52841	0.0100192	17705	0	72.5	TRUE	0.610794	0.02068	5101	3.65e-181	0.1461	1.22159	0.178474
cg03894796_CoRSIV	chr8:144324936:SNP	A	G	0.36986	0.0095971	26624	0	20.1	TRUE	0.290738	0.022122	5101	3.97e-39	0.03276	0.581476	0.0190492
cg03904042_CoRSIV	chr20:31921539:SNP	T	C	0.37317	0.0082353	27256	0	36.4	TRUE	0.379974	0.019247	5101	6.27e-85	0.07101	0.759948	0.0539639
cg03906843_CoRSIV	chr3:151185595:SNP	T	C	0.520993	0.0087838	24385	0	80.3	TRUE	0.503221	0.0198	5095	5.15e-136	0.1126	1.00644	0.113325
cg03923277_CoRSIV	chr12:125785550:SNP	A	G	0.473576	0.0110011	14568	0	48.6	FALSE	0.34759	0.021779	4385	7.82e-56	0.05492	0.69518	0.0381793
cg03942599_CoRSIV	chr11:101305615:SNP	A	G	0.734058	0.0173279	24227	0	81.5	TRUE	0.805435	0.035738	5099	1.93e-106	0.09062	1.61087	0.145977
cg03957898_CoRSIV	chr1:152144275:SNP	A	G	0.547749	0.0133387	21717	0	70.4	TRUE	0.487746	0.027118	5095	5.65e-71	0.05973	0.975492	0.0582661
cg03961510_CoRSIV	chr10:2978321:SNP	A	G	0.427225	0.0087917	27257	0	84.8	TRUE	0.461896	0.020317	5101	8.24e-111	0.09203	0.923792	0.0850166
cg03978169_CoRSIV	chr6:33085010:SNP	A	G	0.370315	0.0095906	20469	0	72.4	TRUE	0.41006	0.019063	5101	4.22e-100	0.08319	0.82012	0.0682258
cg03987653_CoRSIV	chr16:89998157:SNP	A	G	-0.800303	0.0192994	22628	0	70.4	TRUE	-0.960095	0.037994	5101	8.19e-136	0.1113	1.92019	0.213717
cg03995300_CoRSIV	chr17:4894133:SNP	A	G	-0.113048	0.0089709	24829	0	2.8	TRUE	-0.125771	0.019806	5088	2.26e-10	0.007866	0.251542	0.00197863
cg03998338_CoRSIV	chr16:55741456:SNP	T	C	-0.457959	0.0118406	24515	0	50.3	TRUE	-0.48295	0.026745	5101	9.78e-72	0.0601	0.9659	0.0580506
cg04016957_CoRSIV	chr4:824960:SNP	T	C	0.16843	0.0099022	20055	0	41.1	TRUE	0.150277	0.020094	5101	8.14e-14	0.01085	0.300554	0.00326101
cg04044120_CoRSIV	chr11:73340835:SNP	A	G	0.396037	0.0089347	23718	0	48	TRUE	0.318092	0.019653	5100	5.87e-58	0.04888	0.636184	0.0310967
cg04047579_CoRSIV	chr11:1830635:SNP	T	C	-0.572372	0.0105692	24989	0	84.4	TRUE	-0.68283	0.024212	5101	4.54e-166	0.1349	1.36566	0.184228
cg04052466_CoRSIV	chr19:2107385:SNP	T	C	0.970824	0.0238347	17734	0	58.4	TRUE	1.12134	0.044794	5101	3.05e-131	0.1094	2.24268	0.245349
cg04063615_CoRSIV	chr12:132175106:SNP	A	G	-0.35	0.0087419	27140	0	52.3	TRUE	-0.33679	0.020629	5101	6.13e-59	0.04968	0.67358	0.0334635
cg04087271_CoRSIV	chr1:20648171:SNP	T	C	0.186804	0.0169914	26393	0	30.6	TRUE	0.142624	0.039258	5101	0.000283	0.002582	0.285248	0.00073651
cg04106633_CoRSIV	chr4:872020:SNP	T	C	0.217736	0.0144094	27251	0	68.6	TRUE	0.222307	0.036074	5101	7.44e-10	0.007393	0.444614	0.00328703
cg04111992_CoRSIV	chr7:158763288:SNP	T	C	0.607149	0.0092942	21276	0	60	TRUE	0.545717	0.019587	5101	2.27e-161	0.1321	1.09143	0.144178
cg04156016_CoRSIV	chr5:1853289:SNP	A	G	-0.524748	0.0119707	23320	0	26.2	TRUE	-0.541842	0.025604	5101	5.08e-97	0.08074	1.08368	0.0874966
cg04177826_CoRSIV	chr22:51001394:SNP	T	G	-0.192658	0.0110159	23650	0	44.4	TRUE	-0.210696	0.023385	5101	2.45e-19	0.01567	0.421392	0.00660321
cg04206699_CoRSIV	chr8:70810285:SNP	A	G	0.437691	0.0090868	22251	0	59.9	TRUE	0.422712	0.018995	5101	7.19e-106	0.08852	0.845424	0.0748369
cg04231094_CoRSIV	chr11:75200564:SNP	T	C	0.170767	0.0095775	26822	0	11.9	TRUE	0.149828	0.022229	5099	1.68e-11	0.008835	0.299656	0.00264746
cg04278168_CoRSIV	chr10:124433001:SNP	A	G	0.126235	0.0121176	16267	0	10	TRUE	0.103652	0.022061	5101	2.67e-06	0.004311	0.207304	0.000893688
cg04289314_CoRSIV	chr2:130686242:SNP	C	G	-0.229863	0.0119616	13695	0	55.8	TRUE	-0.280477	0.020746	5101	2.76e-41	0.03461	0.560954	0.0194146
cg04298253_CoRSIV	chr5:23505017:SNP	A	T	1.16016	0.0272217	19068	0	40.5	FALSE	1.41789	0.053932	5095	6.72e-146	0.1195	2.83578	0.338876
cg04304802_CoRSIV	chr10:73458188:SNP	A	C	0.405401	0.0103333	25119	0	72.7	TRUE	0.37481	0.023434	5092	8.65e-57	0.04785	0.74962	0.0358693
cg04370829_CoRSIV	chr17:283196:SNP	T	C	0.410231	0.0086211	25778	0	60.3	TRUE	0.423314	0.019493	5090	7e-101	0.08482	0.846628	0.071811
cg04391048_CoRSIV	chr19:58038624:SNP	T	C	0.146128	0.0084292	27151	0	0	FALSE	0.130658	0.019786	5101	4.22e-11	0.00848	0.261316	0.00221596
cg04398416_CoRSIV	chr10:3598085:SNP	T	C	0.346496	0.0112015	27746	0	67.2	TRUE	0.380909	0.025461	5094	4.64e-50	0.0421	0.761818	0.0320725
cg04414720_CoRSIV	chr1:149995368:SNP	T	C	0.163127	0.0142039	20944	0	0	TRUE	0.094983	0.028619	5101	0.000907	0.002156	0.189966	0.000409567
cg04486885_CoRSIV	chr5:176754665:SNP	T	C	-0.363968	0.0089751	27024	0	67.9	TRUE	-0.458882	0.020748	5101	9.72e-106	0.08753	0.917764	0.0803319
cg04487205_CoRSIV	chr17:36939423:SNP	A	G	1.10381	0.0213163	20005	0	69.8	TRUE	1.2414	0.043778	5095	1.04e-166	0.1364	2.48279	0.338653
cg04518186_CoRSIV	chr11:77218468:SNP	A	G	-0.344348	0.0089081	24992	0	58	TRUE	-0.283515	0.020323	5101	8.07e-44	0.03676	0.56703	0.020844
cg04546413_CoRSIV	chr19:29041069:SNP	T	C	0.73358	0.0179706	24373	0	43.9	TRUE	0.627411	0.038684	5101	3.81e-58	0.04906	1.25482	0.0615616
cg04580344_CoRSIV	chr6:127574378:SNP	A	G	0.179424	0.0183391	23010	0	39.1	TRUE	0.228644	0.039719	5101	8.84e-09	0.006457	0.457288	0.00295271
cg04591843_CoRSIV	chr17:13495393:SNP	A	G	-0.626448	0.0139498	23807	0	93.3	TRUE	-0.986146	0.027421	5098	8.5e-266	0.2024	1.97229	0.399192
cg04592747_CoRSIV	chr8:70006121:SNP	A	G	0.449374	0.0103746	16763	0	57.7	FALSE	0.49667	0.0196	5101	6.72e-136	0.1118	0.99334	0.111055
cg04634417_CoRSIV	chr5:140055015:SNP	A	G	-1.1387	0.0268199	24155	0	19.7	TRUE	-1.23824	0.051258	5096	7.37e-122	0.1028	2.47648	0.254583
cg04657146_CoRSIV	chr19:12654912:SNP	T	C	-0.432689	0.0092324	21464	0	66.8	TRUE	-0.392387	0.019117	5101	9.92e-92	0.07632	0.784774	0.059894
cg04671734_CoRSIV	chr8:2581348:SNP	T	C	-0.163594	0.0095411	25722	0	0	TRUE	-0.187428	0.021385	4871	2.53e-18	0.01553	0.374856	0.00582151
cg04672903_CoRSIV	chr4:6632162:SNP	A	C	-0.334029	0.0110147	22409	0	16.5	TRUE	-0.339336	0.022805	5101	1.51e-49	0.04161	0.678672	0.0282395
cg04692870_CoRSIV	chr22:42264269:SNP	T	G	-0.288312	0.0103757	23713	0	50.8	TRUE	-0.273043	0.021979	5101	3.57e-35	0.02938	0.546086	0.016044
cg04710276_CoRSIV	chr6:31519775:SNP	T	C	-0.214928	0.0141623	21248	0	53.3	TRUE	-0.137368	0.030197	4945	5.52e-06	0.004169	0.274736	0.00114537
cg04734587_CoRSIV	chr5:13790887:SNP	A	T	0.439682	0.0106628	25767	0	87	TRUE	0.451638	0.023516	5099	9.74e-81	0.06748	0.903276	0.0609531
cg04746089_CoRSIV	chr6:27819353:SNP	T	G	-0.369705	0.0088923	27071	0	15.4	FALSE	-0.248132	0.022232	5101	9.36e-29	0.02385	0.496264	0.0118359
cg04763273_CoRSIV	chr20:55471723:SNP	A	G	-0.438814	0.0086	25041	0	38.8	TRUE	-0.461502	0.018976	5101	7.49e-126	0.1039	0.923004	0.0959001
cg04772025_CoRSIV	chr11:68593134:SNP	T	C	0.673525	0.0084973	25163	0	65.8	TRUE	0.636729	0.019431	5100	3.83e-221	0.174	1.27346	0.221582
cg04876245_CoRSIV	chr1:121280613:SNP	A	G	-0.145592	0.010528	18837	0	25.1	FALSE	-0.138226	0.020668	4994	2.51e-11	0.00888	0.276452	0.00245489
cg04913118_CoRSIV	chr6:32829276:SNP	A	G	-0.0934456	0.0091442	24150	0	60.3	TRUE	-0.119784	0.019715	5099	1.3e-09	0.007191	0.239568	0.00172273
cg04953373_CoRSIV	chr6:166892866:SNP	T	C	0.233162	0.0123125	25967	0	96.4	TRUE	0.757534	0.025233	5101	2.08e-186	0.1502	1.51507	0.227563
cg04960065_CoRSIV	chr4:185184138:SNP	T	C	0.203991	0.0091587	24390	0	94.2	TRUE	0.119756	0.020052	5087	2.43e-09	0.006965	0.239512	0.0016682
cg04985582_CoRSIV	chr21:15589940:SNP	T	C	0.953829	0.0094018	25100	0	64	TRUE	0.917157	0.022396	5101	1e-300	0.2475	1.83431	0.453993
cg05041795_CoRSIV	chr8:1337414:SNP	T	G	-0.337884	0.0086281	26314	0	32.5	TRUE	-0.335174	0.019774	5101	2.53e-63	0.05334	0.670348	0.0357564
cg05064044_CoRSIV	chr16:32137965:SNP	T	C	0.601072	0.0114041	14371	0	80.1	FALSE	0.490102	0.020012	5101	4.06e-126	0.1052	0.980204	0.103117
cg05082376_CoRSIV	chr22:42315790:SNP	T	C	0.432035	0.0104445	26394	0	43.4	TRUE	0.419732	0.022528	5101	5.8e-76	0.06374	0.839464	0.0535074
cg05092459_CoRSIV	chr3:39422061:SNP	A	G	0.51919	0.0126419	17105	0	77.2	TRUE	0.491084	0.023173	5099	2.69e-97	0.08098	0.982168	0.079536
cg05104897_CoRSIV	chr4:119989522:SNP	A	G	0.810932	0.0139214	21925	0	76.9	TRUE	0.790819	0.029779	5101	1.02e-146	0.1215	1.58164	0.192169
cg05115664_CoRSIV	chr9:90500405:SNP	A	C	-0.350205	0.0090011	23835	0	48.5	TRUE	-0.283349	0.019666	5101	1.36e-46	0.03912	0.566698	0.0221692
cg05132077_CoRSIV	chr22:49448164:SNP	T	G	-0.649996	0.0107521	14177	0	78.4	TRUE	-0.6891	0.018501	5101	2.49e-281	0.2139	1.3782	0.294797
cg05152300_CoRSIV	chr16:17409365:SNP	A	G	-0.426105	0.0133502	25770	0	61.4	TRUE	-0.466267	0.028502	5100	4.09e-59	0.04988	0.932534	0.0465148
cg05180717_CoRSIV	chr15:34431780:SNP	T	C	0.797511	0.0116166	23854	0	73.1	TRUE	0.916605	0.026603	5101	9.6e-246	0.1888	1.83321	0.34611
cg05185784_CoRSIV	chr16:89786761:SNP	T	C	-0.37278	0.0090534	24542	0	57.8	TRUE	-0.419526	0.020094	5101	9.45e-95	0.07876	0.839052	0.0660837
cg05194426_CoRSIV	chr10:135119695:SNP	A	C	-0.410945	0.0523412	6712	0	60.8	TRUE	-0.369983	0.064999	5101	1.31e-08	0.006314	0.739966	0.00467214
cg05200811_CoRSIV	chr21:47524380:SNP	A	C	0.160573	0.0097562	20939	0	28.3	TRUE	0.146442	0.020143	5101	3.86e-13	0.01026	0.292884	0.00300499
cg05213296_CoRSIV	chr6:110860402:SNP	A	G	-0.168467	0.0120386	27213	0	12.5	TRUE	-0.133554	0.028121	5099	2.08e-06	0.004406	0.267108	0.00117688
cg05262382_CoRSIV	chr4:190712929:SNP	A	T	-0.257302	0.0171966	7028	0	31.8	TRUE	-0.317823	0.022245	5099	7.43e-46	0.03851	0.635646	0.0244787
cg05269440_CoRSIV	chr2:95687104:SNP	A	G	-0.0749307	0.0103489	27184	0	68.7	FALSE	-0.149322	0.02227	5101	2.13e-11	0.00874	0.298644	0.00261015
cg05275595_CoRSIV	chr19:43802830:SNP	A	G	0.393465	0.0101941	23056	0	57.2	TRUE	0.418593	0.021463	5101	6e-83	0.06942	0.837186	0.0581175
cg05282260_CoRSIV	chr6:156920530:SNP	T	C	-0.988131	0.0254778	17151	0	60.2	TRUE	-0.963947	0.041217	5098	5.79e-116	0.09693	1.92789	0.186871
cg05294813_CoRSIV	chr19:57010111:SNP	T	C	0.388728	0.0097428	23611	0	39.1	FALSE	0.4188	0.021727	5101	4.65e-81	0.06792	0.8376	0.0568898
cg05313129_CoRSIV	chr8:57934591:SNP	A	G	0.283365	0.0090788	25818	0	25	TRUE	0.261817	0.021306	5101	1.87e-34	0.02876	0.523634	0.0150597
cg05338009_CoRSIV	chr19:54050323:SNP	A	G	0.225812	0.0167086	6884	0	58.1	TRUE	0.248026	0.021399	5080	7.25e-31	0.02577	0.496052	0.0127833
cg05345154_CoRSIV	chr19:2100384:SNP	T	C	0.150295	0.0128264	22323	0	0	TRUE	0.186008	0.025731	5101	5.23e-13	0.01014	0.372016	0.00377224
cg05432322_CoRSIV	chr5:179249099:SNP	A	T	0.508342	0.0100585	17158	0	92.9	TRUE	0.629864	0.018927	5100	6.74e-227	0.1785	1.25973	0.224861
cg05453001_CoRSIV	chr18:77294710:SNP	T	C	0.795823	0.0203413	10182	0	66.6	TRUE	0.786553	0.029368	5099	6.1e-151	0.1234	1.57311	0.194121
cg05457480_CoRSIV	chr5:138502389:SNP	A	G	-0.111697	0.0087418	25992	0	59	TRUE	-0.137037	0.019926	5086	6.47e-12	0.009217	0.274074	0.00252614
cg05490519_CoRSIV	chr16:2872677:SNP	A	T	-0.18597	0.0091679	27208	0	0	TRUE	-0.20755	0.021229	5101	1.81e-22	0.0184	0.4151	0.00763784
cg05509609_CoRSIV	chr4:74698118:SNP	T	C	0.699469	0.0565314	6362	0	75.4	TRUE	0.876731	0.059415	5101	9.14e-49	0.04095	1.75346	0.0718043
cg05527459_CoRSIV	chr1:91893591:SNP	A	G	-0.426122	0.0103356	24387	0	80.3	TRUE	-0.510608	0.022047	5096	1.69e-112	0.09527	1.02122	0.0972912
cg05528899_CoRSIV	chr17:43169:SNP	T	C	0.859934	0.0158952	11238	0	56.4	TRUE	0.798722	0.024148	5101	5.91e-226	0.1767	1.59744	0.282268
cg05573473_CoRSIV	chr17:80940387:SNP	T	C	0.562614	0.0111044	18244	0	69.3	TRUE	0.660479	0.020071	5099	2.67e-222	0.1752	1.32096	0.231432
cg05633225_CoRSIV	chr19:53924469:SNP	A	C	-0.224639	0.0135194	12187	0	52	TRUE	-0.219363	0.022313	5049	1.06e-22	0.01879	0.438726	0.00824366
cg05638439_CoRSIV	chr16:781292:SNP	T	C	-0.457947	0.0112394	21645	0	64.8	TRUE	-0.478199	0.023158	5101	9.33e-93	0.07717	0.956398	0.0738052
cg05641656_CoRSIV	chr19:58722129:SNP	A	G	0.84816	0.0322291	22313	0	68.4	TRUE	1.01354	0.073446	5099	6.32e-43	0.03602	2.02708	0.0730153
cg05671758_CoRSIV	chr16:633706:SNP	T	C	0.537248	0.0130579	18880	0	73	TRUE	0.660444	0.026273	5099	9.19e-132	0.1103	1.32089	0.145694
cg05689600_CoRSIV	chr5:125884934:SNP	A	G	0.143493	0.0093706	23111	0	6.7	TRUE	0.134403	0.020151	5099	2.71e-11	0.008652	0.268806	0.00232571
cg05698090_CoRSIV	chr22:46939651:SNP	T	C	-0.0862878	0.0091621	24997	0	42.2	TRUE	-0.092762	0.020551	5100	6.44e-06	0.003981	0.185524	0.000738571
cg05729249_CoRSIV	chr7:733175:SNP	A	G	-0.665361	0.016776	9263	0	74.1	TRUE	-0.661463	0.022377	5101	3.07e-181	0.1463	1.32293	0.193544
cg05820861_CoRSIV	chr13:24879413:SNP	A	T	-0.66896	0.0133283	22265	0	63.7	TRUE	-0.640973	0.028576	5101	3.92e-106	0.08981	1.28195	0.115132
cg05834845_CoRSIV	chr3:195474159:SNP	A	G	0.49701	0.0119301	20501	0	35.6	TRUE	0.470885	0.024149	5101	6.25e-83	0.06939	0.94177	0.0653494
cg05852568_CoRSIV	chr8:81429892:SNP	A	C	0.169938	0.0104052	27558	0	7.4	FALSE	0.150297	0.025464	5101	3.71e-09	0.006786	0.300594	0.00203983
cg05856321_CoRSIV	chr17:1134457:SNP	A	G	0.938623	0.0228901	6083	0	55.1	TRUE	0.924703	0.024096	5101	3.67e-298	0.2241	1.84941	0.414452
cg05877788_CoRSIV	chr17:27893015:SNP	A	G	-0.426876	0.008625	24669	0	45	TRUE	-0.423641	0.019376	5101	4.3e-101	0.08572	0.847282	0.072629
cg05895034_CoRSIV	chr16:2892770:SNP	A	G	-0.369375	0.0087908	25984	0	36.6	TRUE	-0.375876	0.019661	5101	7.08e-80	0.06689	0.751752	0.0502847
cg05912299_CoRSIV	chr13:100120480:SNP	T	C	0.448279	0.0112788	27247	0	34.2	TRUE	0.478996	0.025812	5100	2.08e-75	0.06328	0.957992	0.0606217
cg05927579_CoRSIV	chr20:43357899:SNP	A	G	-0.339086	0.0084069	26456	0	32.9	TRUE	-0.391775	0.019346	5101	3.95e-89	0.07444	0.78355	0.0583275
cg05927817_CoRSIV	chr6:17891555:SNP	A	G	-0.344941	0.0088861	27741	0	70.7	TRUE	-0.354777	0.020618	5101	3.81e-65	0.05488	0.709554	0.0389403
cg05935904_CoRSIV	chr6:170395609:SNP	A	G	0.398949	0.0095249	21367	0	36.4	TRUE	0.496096	0.019446	5101	3.17e-136	0.1132	0.992192	0.112316
cg05940452_CoRSIV	chr11:118823148:SNP	T	C	-0.366246	0.0083407	26821	0	69.2	TRUE	-0.3713	0.019093	5100	1.14e-82	0.06906	0.7426	0.051284
cg05952475_CoRSIV	chr6:163679512:SNP	A	G	0.357132	0.0090025	24386	0	86.9	TRUE	0.434001	0.019406	5095	5.13e-106	0.08943	0.868002	0.0776254
cg05962382_CoRSIV	chr2:130004151:SNP	A	G	-0.135146	0.0085354	27245	0	18.6	TRUE	-0.149102	0.019409	5101	1.73e-14	0.01144	0.298204	0.00341145
cg05979484_CoRSIV	chr7:55302222:SNP	C	G	-0.286584	0.0180426	27256	0	37.5	TRUE	-0.27055	0.043178	5101	3.86e-10	0.007641	0.5411	0.00413454
cg05986831_CoRSIV	chr13:20035424:SNP	T	C	0.104963	0.0185245	17275	0	36.3	TRUE	0.183541	0.035844	5099	3.11e-07	0.005118	0.367082	0.00187873
cg05991492_CoRSIV	chr16:3963270:SNP	A	G	0.312126	0.0262875	16721	0	44.5	TRUE	0.382489	0.042398	5101	2.21e-19	0.01571	0.764978	0.0120178
cg05992904_CoRSIV	chr22:48881288:SNP	A	G	0.356059	0.0110128	23941	0	40.9	TRUE	0.382644	0.024473	5101	3.37e-54	0.04575	0.765288	0.0350119
cg06024557_CoRSIV	chr5:149441819:SNP	T	C	-0.234607	0.0228651	22862	0	38.2	TRUE	-0.322402	0.05168	5099	4.6e-10	0.007577	0.644804	0.00488568
cg06042504_CoRSIV	chr8:54962327:SNP	C	G	-0.169787	0.0125722	23749	0	13.1	TRUE	-0.175002	0.028166	5101	5.4e-10	0.007514	0.350004	0.00262993
cg06054159_CoRSIV	chr8:2077072:SNP	A	G	-0.36601	0.0085979	25511	0	55	TRUE	-0.406077	0.019021	5101	8.21e-99	0.08205	0.812154	0.0666372
cg06060522_CoRSIV	chr20:44614969:SNP	A	C	-0.536476	0.0138965	23998	0	51.5	TRUE	-0.425313	0.029895	5101	1.75e-45	0.03818	0.850626	0.0324769
cg06060754_CoRSIV	chr5:176513460:SNP	A	G	-0.417139	0.009771	22863	0	30.3	TRUE	-0.322352	0.021526	5099	3.75e-50	0.04214	0.644704	0.0271678
cg06067394_CoRSIV	chr11:133657154:SNP	T	G	0.363413	0.008891	26616	0	48.8	TRUE	0.384369	0.020432	5100	2.06e-77	0.06491	0.768738	0.0498988
cg06108461_CoRSIV	chr20:60510720:SNP	A	G	0.626619	0.0102668	22758	0	65.7	TRUE	0.690268	0.020914	5101	7.76e-226	0.176	1.38054	0.242974
cg06118351_CoRSIV	chr16:4708523:SNP	T	C	0.45762	0.010481	16461	0	65	TRUE	0.425139	0.019427	5093	3.95e-101	0.08598	0.850278	0.0731069
cg06138931_CoRSIV	chr13:21808313:SNP	A	G	-0.242703	0.0246716	19127	0	41.3	TRUE	-0.357008	0.052074	5101	7.51e-12	0.009134	0.714016	0.00652182
cg06239191_CoRSIV	chr8:145111529:SNP	A	G	1.13992	0.0174074	17151	0	68	TRUE	1.23228	0.03191	5101	1e-300	0.2263	2.46455	0.557728
cg06241208_CoRSIV	chr11:30128239:SNP	A	G	0.209629	0.0153852	21981	0	0	TRUE	0.288263	0.035981	5101	1.28e-15	0.01243	0.576526	0.00716622
cg06242242_CoRSIV	chr7:733175:SNP	A	G	-0.676215	0.0167484	9263	0	72.2	TRUE	-0.6567	0.022404	5101	8.94e-181	0.1442	1.3134	0.189392
cg06287548_CoRSIV	chr21:34806218:SNP	T	C	-0.285868	0.0087226	25091	0	63.5	TRUE	-0.319223	0.019251	5101	8.03e-61	0.05117	0.638446	0.0326693
cg06295223_CoRSIV	chr16:89586659:SNP	A	C	-0.116803	0.0090493	26074	0	14.8	TRUE	-0.107949	0.020257	5101	1.01e-07	0.005539	0.215898	0.00119586
cg06329735_CoRSIV	chr11:75241681:SNP	T	C	-0.109166	0.0085967	27744	0	4.3	TRUE	-0.096203	0.020154	5101	1.85e-06	0.004448	0.192406	0.000855822
cg06357843_CoRSIV	chr22:50579119:SNP	T	C	0.183548	0.010637	25792	0	53.3	TRUE	0.168242	0.024613	5101	8.65e-12	0.00908	0.336484	0.00305528
cg06360820_CoRSIV	chr2:242989816:SNP	C	G	-0.75702	0.0176591	9872	0	69.4	TRUE	-0.936397	0.026395	5093	1.92e-256	0.1982	1.87279	0.371188
cg06417478_CoRSIV	chr19:12965675:SNP	T	C	0.658832	0.0382124	12773	0	0	TRUE	0.587359	0.056248	5101	2.16e-25	0.02094	1.17472	0.0245986
cg06464775_CoRSIV	chr7:151126556:SNP	A	G	-0.185063	0.0131405	21746	0	13	TRUE	-0.172724	0.027014	5101	1.71e-10	0.007954	0.345448	0.00274769
cg06478886_CoRSIV	chr5:135395626:SNP	T	C	-0.173219	0.0108649	26352	0	16.1	TRUE	-0.161901	0.024369	5101	3.23e-11	0.008582	0.323802	0.00277887
cg06490845_CoRSIV	chr16:88745927:SNP	T	C	-0.194424	0.0102187	24338	0	18.2	TRUE	-0.188277	0.022541	5101	7.57e-17	0.0135	0.376554	0.00508348
cg06513375_CoRSIV	chr8:145919126:SNP	T	C	0.364218	0.0086609	26042	0	57.9	TRUE	0.31114	0.020069	5100	2.24e-53	0.04503	0.62228	0.0280213
cg06536806_CoRSIV	chr5:54074720:SNP	T	C	-0.350308	0.0089438	27716	0	86.7	TRUE	-0.462146	0.020707	5099	6e-106	0.08902	0.924292	0.0822805
cg06546677_CoRSIV	chr8:145267725:SNP	T	C	-0.375359	0.0089	24046	0	67	TRUE	-0.458083	0.019072	5101	3.46e-121	0.1016	0.916166	0.0930825
cg06565641_CoRSIV	chr8:141298992:SNP	T	C	0.660045	0.0094011	21147	0	76.2	TRUE	0.645478	0.019619	5101	4.37e-222	0.1751	1.29096	0.226046
cg06581033_CoRSIV	chr10:752876:SNP	C	G	-0.552897	0.0112208	19955	0	93.6	TRUE	-0.573138	0.02188	5101	8.77e-146	0.1186	1.14628	0.135948
cg06626033_CoRSIV	chr4:7336094:SNP	T	C	0.382642	0.0090406	22433	0	80.4	TRUE	0.50242	0.018696	5101	4.13e-151	0.1241	1.00484	0.124701
cg06630425_CoRSIV	chr16:809161:SNP	T	C	-0.536941	0.0132133	19761	0	70.8	TRUE	-0.51406	0.027348	5080	3.1e-77	0.06505	1.02812	0.0668792
cg06639733_CoRSIV	chr16:88835545:SNP	A	G	0.418506	0.010305	20396	0	71.1	TRUE	0.446417	0.020323	5100	2.46e-101	0.08647	0.892834	0.0772034
cg06647332_CoRSIV	chr5:130561257:SNP	T	C	0.446511	0.0109786	25983	0	76.1	TRUE	0.369339	0.024579	5100	1.77e-50	0.04241	0.738678	0.0313273
cg06675417_CoRSIV	chr18:77155184:SNP	A	G	0.0767551	0.0116248	14740	0	57.8	TRUE	0.079351	0.021743	5099	0.000265	0.002606	0.158702	0.000413577
cg06675538_CoRSIV	chr2:113947847:SNP	T	G	0.29618	0.0161589	17489	0	55.6	TRUE	0.339615	0.028062	5101	1.78e-33	0.02792	0.67923	0.0189641
cg06679270_CoRSIV	chr15:100789115:SNP	A	T	0.514925	0.0326438	25605	0	16	TRUE	0.469069	0.071026	5101	4.21e-11	0.008481	0.938138	0.00795635
cg06710596_CoRSIV	chr19:36010258:SNP	A	G	0.347235	0.0089326	26530	0	42.6	TRUE	0.375876	0.020478	5101	7.21e-74	0.06198	0.751752	0.0465936
cg06713675_CoRSIV	chr4:122661021:SNP	A	T	0.571174	0.0082287	24996	0	51.4	TRUE	0.552877	0.018588	5101	8.72e-186	0.1479	1.10575	0.163541
cg06737308_CoRSIV	chr4:184924281:SNP	A	G	0.147508	0.0091652	26105	0	34.2	TRUE	0.125651	0.02104	5101	2.43e-09	0.006946	0.251302	0.00174554
cg06742077_CoRSIV	chr8:1692723:SNP	T	C	0.494998	0.0120138	22776	0	48.6	TRUE	0.454696	0.025801	5101	3.22e-68	0.05741	0.909392	0.0522082
cg06748470_CoRSIV	chr1:65171895:SNP	T	C	0.122703	0.0210963	15176	0	23.8	TRUE	0.259698	0.03558	5037	3.13e-13	0.01047	0.519396	0.00543808
cg06766960_CoRSIV	chr11:133644872:SNP	T	C	0.276263	0.0211081	23170	0	22.7	TRUE	0.228492	0.0427	5101	8.94e-08	0.005584	0.456984	0.0025518
cg06777813_CoRSIV	chr15:100901107:SNP	T	C	0.55427	0.0284849	20978	0	54.1	TRUE	0.660912	0.053535	5101	9.25e-35	0.02902	1.32182	0.0383593
cg06791546_CoRSIV	chr2:706671:SNP	T	C	-0.173314	0.0135637	17491	0	0	TRUE	-0.184828	0.024773	5101	9.32e-14	0.0108	0.369656	0.00399228
cg06809326_CoRSIV	chr17:20800085:SNP	C	G	0.469891	0.0118868	19233	0	59.3	TRUE	0.481247	0.022933	5101	1.08e-95	0.0795	0.962494	0.0765183
cg06821828_CoRSIV	chr14:93818907:SNP	A	C	-0.343428	0.0120415	23417	0	23.8	TRUE	-0.367742	0.025872	5101	2.08e-45	0.03811	0.735484	0.0280293
cg06834998_CoRSIV	chr4:74727060:SNP	A	G	0.937615	0.0231742	22764	0	54.8	TRUE	1.00369	0.04836	5101	1.12e-93	0.0779	2.00737	0.156374
cg06836319_CoRSIV	chr13:111971063:SNP	A	G	0.11896	0.0147062	23271	0	8.3	TRUE	0.112736	0.029849	5056	0.000161	0.002815	0.225472	0.000634704
cg06849778_CoRSIV	chr1:16141635:SNP	C	G	-0.0683972	0.0089748	25159	0	0.2	TRUE	-0.090972	0.020027	5101	5.63e-06	0.00403	0.181944	0.000733234
cg06850787_CoRSIV	chr2:601580:SNP	T	C	0.28804	0.0087135	27240	0	64.2	TRUE	0.282936	0.020012	5101	5.96e-45	0.03772	0.565872	0.0213447
cg06871764_CoRSIV	chr6:32207051:SNP	A	G	1.23268	0.0259476	17646	0	68.6	TRUE	1.35869	0.059257	5093	4.56e-111	0.0936	2.71739	0.254348
cg06917450_CoRSIV	chr1:38145715:SNP	A	G	-0.465817	0.0087299	23769	0	68.3	TRUE	-0.500643	0.018617	5101	3.74e-151	0.1242	1.00129	0.12436
cg06958216_CoRSIV	chr7:2392233:SNP	T	C	-0.692295	0.0081494	22940	0	85.5	TRUE	-0.729067	0.01729	5101	1e-300	0.2586	1.45813	0.377073
cg07016288_CoRSIV	chr22:42220719:SNP	T	G	0.153819	0.0124303	26526	0	20.2	TRUE	0.195752	0.027526	5101	1.25e-12	0.009821	0.391504	0.00384496
cg07017454_CoRSIV	chr1:91901929:SNP	T	C	-0.118885	0.0089174	27248	0	37.1	TRUE	-0.101618	0.0205	5083	7.29e-07	0.004812	0.203236	0.000977972
cg07019386_CoRSIV	chr20:46880697:SNP	T	G	-0.107648	0.0091144	25584	0	31	TRUE	-0.129482	0.020302	5101	1.89e-10	0.007914	0.258964	0.00204944
cg07075347_CoRSIV	chr7:43928072:SNP	T	C	0.561684	0.0129529	22357	0	36.8	TRUE	0.498953	0.028355	5101	5e-68	0.05725	0.997906	0.0571301
cg07093428_CoRSIV	chr11:18016238:SNP	A	G	-0.437871	0.0306648	17890	0	61	TRUE	-0.442186	0.061163	4854	5.58e-13	0.01066	0.884372	0.00942741
cg07100532_CoRSIV	chr18:684335:SNP	T	C	0.476919	0.0282126	22747	0	0	TRUE	0.538701	0.061836	5101	3.47e-18	0.01467	1.0774	0.0158055
cg07103673_CoRSIV	chr11:7017008:SNP	A	T	-0.635247	0.0084274	26363	0	81.1	TRUE	-0.597648	0.019149	5100	3.16e-201	0.1604	1.1953	0.191725
cg07123730_CoRSIV	chr8:144241914:SNP	A	C	-0.152179	0.0109939	18565	0	7.5	TRUE	-0.159195	0.020957	5101	3.33e-14	0.01119	0.31839	0.00356278
cg07150166_CoRSIV	chr2:30704104:SNP	T	C	0.435841	0.0083142	27733	0	81.7	TRUE	0.537267	0.018808	5056	6.23e-171	0.139	1.07453	0.14936
cg07180897_CoRSIV	chr6:32340068:SNP	T	C	-0.437602	0.0111508	14527	0	54.4	TRUE	-0.429147	0.018991	5101	8.09e-107	0.09103	0.858294	0.0781305
cg07195118_CoRSIV	chr8:145111529:SNP	A	G	1.13935	0.0174022	17151	0	72.1	TRUE	1.27005	0.031618	5101	1e-300	0.2404	2.5401	0.610639
cg07257824_CoRSIV	chr6:170719346:SNP	A	G	-0.876286	0.0188421	25747	0	30	TRUE	-0.799988	0.040551	5101	7.35e-85	0.07091	1.59998	0.113454
cg07298985_CoRSIV	chr8:22084653:SNP	T	C	0.431704	0.0097127	20354	0	61.6	TRUE	0.462736	0.019976	5101	8.61e-113	0.09522	0.925472	0.0881234
cg07332563_CoRSIV	chr16:46638788:SNP	A	G	0.475711	0.0115266	13463	0	64.7	FALSE	0.394291	0.019399	5101	7.28e-90	0.07495	0.788582	0.0591042
cg07335376_CoRSIV	chr8:54868473:SNP	T	C	-0.649086	0.0124436	24839	0	93.9	TRUE	-0.583024	0.028728	5096	9.6e-90	0.07481	1.16605	0.0872321
cg07341007_CoRSIV	chr3:195472563:SNP	A	G	0.561778	0.0129969	16945	0	42.6	TRUE	0.563885	0.023708	5101	8.07e-121	0.09987	1.12777	0.11263
cg07366506_CoRSIV	chr10:131747547:SNP	C	G	-0.151182	0.0114692	23724	0	1.9	TRUE	-0.138852	0.023951	5101	6.94e-09	0.006548	0.277704	0.00181841
cg07371747_CoRSIV	chr16:10998482:SNP	T	C	-0.19029	0.011775	21389	0	34.3	TRUE	-0.387686	0.023544	5096	6.34e-60	0.05054	0.775372	0.0391873
cg07377178_CoRSIV	chr6:2928336:SNP	A	C	-0.138035	0.0100983	22998	0	37.3	TRUE	-0.132073	0.021898	5101	1.7e-09	0.007084	0.264146	0.00187121
cg07379028_CoRSIV	chr1:145560918:SNP	A	G	0.489604	0.0401732	7085	0	73.7	FALSE	0.490774	0.044134	5073	1.48e-28	0.0238	0.981548	0.0233608
cg07381391_CoRSIV	chr19:384517:SNP	T	C	0.432134	0.0099152	21709	0	1.3	TRUE	0.505284	0.020375	5101	7.81e-131	0.1076	1.01057	0.108737
cg07384165_CoRSIV	chr1:9982387:SNP	T	G	0.0909948	0.017184	22287	0	58.1	TRUE	0.164534	0.035843	5070	4.48e-06	0.004141	0.329068	0.00136267
cg07415359_CoRSIV	chr11:18398738:SNP	A	C	-0.908648	0.0106737	23897	0	60.6	TRUE	-0.965409	0.024248	5096	1e-300	0.2373	1.93082	0.458183
cg07455790_CoRSIV	chr6:31573577:SNP	T	C	0.909108	0.0126539	20861	0	71.9	TRUE	0.881462	0.027944	5101	4.87e-206	0.1633	1.76292	0.287885
cg07563363_CoRSIV	chr2:154055126:SNP	T	C	0.473487	0.0113038	22274	0	48.6	TRUE	0.454326	0.023189	5101	8.39e-84	0.07001	0.908652	0.0636147
cg07594247_CoRSIV	chr2:113934085:SNP	A	G	-0.386192	0.0092531	24950	0	38.3	TRUE	-0.358938	0.02045	5101	7.98e-68	0.05698	0.717876	0.0409046
cg07599136_CoRSIV	chr5:420726:SNP	C	G	-1.08654	0.0153026	21362	0	70.3	TRUE	-1.13009	0.029416	5101	1e-300	0.2245	2.26019	0.507412
cg07600533_CoRSIV	chr22:50983332:SNP	C	G	-0.680138	0.0135516	20881	0	65.1	TRUE	-0.684719	0.026952	5101	5.36e-136	0.1124	1.36944	0.153925
cg07620573_CoRSIV	chr3:192358822:SNP	T	C	0.137721	0.0093601	22831	0	18.9	TRUE	0.191456	0.019995	5101	1.28e-21	0.01766	0.382912	0.00676223
cg07626033_CoRSIV	chr3:11031990:SNP	C	G	0.477994	0.0113788	26601	0	21.9	TRUE	0.480134	0.025861	5101	1.44e-75	0.06332	0.960268	0.0608042
cg07635485_CoRSIV	chr12:131443453:SNP	A	G	0.21346	0.0238463	21702	0	39.1	TRUE	0.359224	0.053864	5101	2.72e-11	0.008647	0.718448	0.00621242
cg07645761_CoRSIV	chr16:2871555:SNP	A	G	0.146187	0.0091581	27256	0	0	TRUE	0.191595	0.021234	5101	2.18e-19	0.01572	0.38319	0.00602375
cg07652447_CoRSIV	chr8:144309479:SNP	A	G	1.15843	0.0162345	24487	0	84.7	TRUE	1.30468	0.032454	5101	1e-300	0.2407	2.60936	0.628073
cg07664183_CoRSIV	chr9:18939794:SNP	A	T	-0.793874	0.0203776	22489	0	63.4	TRUE	-0.850876	0.041781	5095	4.22e-90	0.0753	1.70175	0.128142
cg07670188_CoRSIV	chr12:124779010:SNP	C	G	0.214743	0.0224415	22614	0	31.3	TRUE	0.231254	0.045513	5101	3.83e-07	0.005038	0.462508	0.00233011
cg07673080_CoRSIV	chr2:240122082:SNP	T	C	-0.416642	0.0094554	23724	0	55.4	TRUE	-0.434807	0.0206	5101	9.46e-97	0.08035	0.869614	0.0698735
cg07696842_CoRSIV	chr12:105089606:SNP	A	G	0.972453	0.0070474	24384	0	88.6	TRUE	1.00197	0.015057	5101	1e-300	0.4648	2.00394	0.931433
cg07700843_CoRSIV	chr1:2369498:SNP	T	C	0.545017	0.0118983	12756	0	54.8	TRUE	0.541168	0.018824	5101	2.02e-171	0.1395	1.08234	0.150986
cg07747251_CoRSIV	chr5:1853289:SNP	A	G	-0.499594	0.0120128	23320	0	46	TRUE	-0.533396	0.025639	5101	6.28e-94	0.07824	1.06679	0.0834658
cg07747299_CoRSIV	chr21:47576776:SNP	C	G	0.780823	0.0158196	22037	0	28.9	TRUE	0.706114	0.032594	5101	7.95e-101	0.08428	1.41223	0.119023
cg07770222_CoRSIV	chr19:53050134:SNP	A	G	0.20578	0.00803	27620	0	34.7	FALSE	0.194564	0.02377	5101	3.05e-16	0.01297	0.389128	0.00504699
cg07799877_CoRSIV	chr1:247249827:SNP	T	G	0.287428	0.0168725	23716	0	50.6	TRUE	0.413206	0.034152	5098	1.85e-33	0.02792	0.826412	0.0230734
cg07804434_CoRSIV	chr7:151496480:SNP	T	C	0.136965	0.0120822	20245	0	22.1	TRUE	0.171744	0.024608	5101	3.17e-12	0.009462	0.343488	0.00325008
cg07813377_CoRSIV	chr12:1161587:SNP	T	C	-0.412715	0.0096659	25954	0	80.1	TRUE	-0.548702	0.021573	5096	4.75e-136	0.1127	1.0974	0.123677
cg07829265_CoRSIV	chr7:4219886:SNP	A	G	0.090724	0.0114084	20064	0	15.7	TRUE	0.152796	0.022565	5090	1.37e-11	0.008931	0.305592	0.00272924
cg07844977_CoRSIV	chr6:2908804:SNP	T	C	0.136357	0.013638	26415	0	55.4	TRUE	0.142716	0.03088	5098	3.86e-06	0.004174	0.285432	0.00119139
cg07850323_CoRSIV	chr3:3005310:SNP	A	G	-0.152168	0.0102948	21558	0	81	TRUE	-0.210364	0.021067	5099	2.28e-23	0.01919	0.420728	0.00807377
cg07879897_CoRSIV	chr17:66126016:SNP	A	C	1.15282	0.0233545	17651	0	43.5	TRUE	1.08221	0.041128	5080	6.23e-146	0.12	2.16442	0.25973
cg07884673_CoRSIV	chr3:52659079:SNP	T	C	-0.409557	0.0154474	24898	0	73.2	TRUE	-0.639661	0.036451	5049	8.19e-68	0.05751	1.27932	0.0735738
cg07895657_CoRSIV	chr22:50498885:SNP	A	G	-0.269365	0.0102555	20347	0	43.9	TRUE	-0.251664	0.021109	5099	1.5e-32	0.02713	0.503328	0.0136553
cg07934434_CoRSIV	chr10:87886862:SNP	A	C	0.532096	0.0117176	26444	0	87.9	TRUE	0.67722	0.026899	5099	1.15e-132	0.1106	1.35444	0.149801
cg07970752_CoRSIV	chr16:808170:SNP	A	G	-0.617036	0.0152637	14217	0	72.6	TRUE	-0.656024	0.0259	5101	6.94e-136	0.1118	1.31205	0.146687
cg08022281_CoRSIV	chr6:27837267:SNP	T	C	0.0669789	0.0106089	25354	0	88	FALSE	0.358654	0.028382	5101	2.52e-36	0.03037	0.717308	0.0217846
cg08035479_CoRSIV	chr8:57843557:SNP	A	G	0.394988	0.0128059	27727	0	37.2	TRUE	0.414829	0.031387	5100	1.51e-39	0.03313	0.829658	0.0274866
cg08045932_CoRSIV	chr20:61644330:SNP	A	G	0.719322	0.0123058	22099	0	57.2	TRUE	0.71264	0.024252	5101	7.21e-181	0.1448	1.42528	0.206381
cg08084154_CoRSIV	chr16:2888186:SNP	A	C	-0.254582	0.0100173	20964	0	68.8	TRUE	-0.28883	0.020221	5101	7.81e-46	0.03847	0.57766	0.0222226
cg08085267_CoRSIV	chr17:45481057:SNP	T	C	0.211281	0.017332	25446	0	4.8	TRUE	0.266738	0.041525	5101	1.41e-10	0.008027	0.533476	0.00428221
cg08130307_CoRSIV	chr1:150204405:SNP	A	G	0.484593	0.0124612	21740	0	54.6	TRUE	0.425834	0.025841	5100	5.56e-60	0.05057	0.851668	0.0430689
cg08155050_CoRSIV	chr6:2942519:SNP	A	G	0.724378	0.0087983	21548	0	86.5	TRUE	0.751372	0.017766	5101	1e-300	0.2597	1.50274	0.390263
cg08166631_CoRSIV	chr1:40456435:SNP	A	G	-0.372719	0.0144352	18707	0	62.4	TRUE	-0.427933	0.030376	5101	1.23e-44	0.03747	0.855866	0.0320693
cg08172479_CoRSIV	chr16:16907102:SNP	A	T	-0.194153	0.0128977	12388	0	25.4	TRUE	-0.127479	0.020971	5101	1.28e-09	0.007195	0.254958	0.00183442
cg08200543_CoRSIV	chr1:2110848:SNP	T	G	0.586758	0.0123849	16425	0	65	TRUE	0.609999	0.022513	5101	9.28e-156	0.1259	1.22	0.153598
cg08219700_CoRSIV	chr8:57985197:SNP	A	C	0.217435	0.016655	22946	0	5.2	TRUE	0.231577	0.035273	5101	5.46e-11	0.008382	0.463154	0.00388216
cg08219773_CoRSIV	chr3:19813829:SNP	A	C	-0.1392	0.0096995	27248	0	51.7	TRUE	-0.133492	0.021892	5101	1.13e-09	0.007239	0.266984	0.0019327
cg08242633_CoRSIV	chr8:2578052:SNP	T	C	-0.117989	0.009897	22840	0	0	TRUE	-0.118429	0.020676	5098	1.05e-08	0.006397	0.236858	0.00151518
cg08243619_CoRSIV	chr1:11394434:SNP	A	G	-0.106336	0.0099067	21199	0	32.4	TRUE	-0.13569	0.021583	5100	3.38e-10	0.007693	0.27138	0.00208773
cg08277548_CoRSIV	chr1:17557133:SNP	A	C	0.322305	0.008315	27749	0	54.2	TRUE	0.31672	0.020615	5101	1.55e-52	0.04424	0.63344	0.0280234
cg08280036_CoRSIV	chr2:652417:SNP	A	G	0.517316	0.0128962	24388	0	42.5	TRUE	0.478837	0.027531	5101	9.55e-67	0.05601	0.957674	0.0536393
cg08280861_CoRSIV	chr8:57864091:SNP	T	C	-0.397102	0.0099641	21185	0	53.2	TRUE	-0.326675	0.021046	5101	1.14e-53	0.04512	0.65335	0.0294792
cg08283206_CoRSIV	chr8:1816527:SNP	A	G	-0.387774	0.0097284	26351	0	32.4	TRUE	-0.367661	0.022529	5101	6.55e-59	0.04964	0.735322	0.0365014
cg08313040_CoRSIV	chr6:33095801:SNP	T	C	0.0762445	0.0098608	21460	0	80.4	TRUE	0.13137	0.020172	5101	7.75e-11	0.008249	0.26274	0.00216734
cg08322244_CoRSIV	chr17:8036060:SNP	A	G	-0.50235	0.0082318	26429	0	71.1	TRUE	-0.49883	0.018717	5101	8.95e-151	0.1223	0.99766	0.122014
cg08355045_CoRSIV	chr6:80693816:SNP	A	G	-0.592892	0.0080865	25729	0	64.9	TRUE	-0.596369	0.018638	5101	3.5e-211	0.1672	1.19274	0.199426
cg08386137_CoRSIV	chr6:170409880:SNP	A	G	0.171802	0.0244217	20957	0	28	TRUE	0.23446	0.060487	5100	0.000108	0.002939	0.46892	0.00137816
cg08422420_CoRSIV	chr5:1595616:SNP	C	G	0.429941	0.0110753	21794	0	10	TRUE	0.436012	0.023585	5101	7e-75	0.06282	0.872024	0.0547805
cg08449448_CoRSIV	chr8:57911080:SNP	A	G	-0.419124	0.0097191	23534	0	78.4	TRUE	-0.373396	0.021799	5101	8.9e-65	0.05441	0.746792	0.040633
cg08479516_CoRSIV	chr7:158833701:SNP	T	C	0.563376	0.0145333	19676	0	23.4	TRUE	0.546257	0.027693	5101	7.52e-85	0.0709	1.09251	0.0774592
cg08493051_CoRSIV	chr2:3403708:SNP	A	G	0.15401	0.0089569	24994	0	23.1	TRUE	0.163105	0.019892	5101	2.72e-16	0.01301	0.32621	0.00424399
cg08547097_CoRSIV	chr11:1297319:SNP	A	G	-0.22834	0.0260262	23123	0	40.7	TRUE	-0.272925	0.053774	5100	3.94e-07	0.005028	0.54585	0.00274453
cg08551532_CoRSIV	chr19:39914308:SNP	T	C	0.67246	0.0076954	26469	0	69.7	TRUE	0.642779	0.018002	5101	5.62e-261	0.2	1.28556	0.257112
cg08577913_CoRSIV	chr11:4409926:SNP	A	G	-0.364218	0.0094375	24314	0	69.7	TRUE	-0.350907	0.020585	5100	5.22e-64	0.05393	0.701814	0.0378488
cg08681685_CoRSIV	chr16:53210553:SNP	C	G	0.146786	0.0093827	27257	0	0	TRUE	0.133575	0.021855	5100	1.03e-09	0.007274	0.26715	0.00194325
cg08681904_CoRSIV	chr19:20689170:SNP	T	C	-0.324688	0.0278565	11527	0	70.2	FALSE	-0.474332	0.048932	5101	4.02e-22	0.01809	0.948664	0.0171613
cg08690976_CoRSIV	chr19:12154799:SNP	C	G	-0.730608	0.0164788	23705	0	86.7	FALSE	-0.465727	0.036773	5100	1.78e-36	0.0305	0.931454	0.0284093
cg08699206_CoRSIV	chr4:1228797:SNP	A	G	-0.0796819	0.0087087	26933	0	48.8	TRUE	-0.131502	0.020171	5061	7.4e-11	0.008332	0.263004	0.00219135
cg08709360_CoRSIV	chr1:982444:SNP	A	G	0.293764	0.0290689	7830	0	30.8	TRUE	0.333084	0.039785	5101	6.42e-17	0.01356	0.666168	0.00903324
cg08727239_CoRSIV	chr6:168578507:SNP	T	C	-0.438862	0.0528042	5621	0	13.3	TRUE	-0.399262	0.05167	5101	1.23e-14	0.01157	0.798524	0.00923892
cg08742575_CoRSIV	chr21:47785616:SNP	T	C	-0.438463	0.0128175	26296	0	65.9	TRUE	-0.452703	0.031226	5101	3.78e-47	0.03959	0.905406	0.035845
cg08760402_CoRSIV	chr6:33029668:SNP	T	C	-0.16356	0.0137849	18129	0	72.8	TRUE	-0.323294	0.025677	5100	4.45e-36	0.03016	0.646588	0.0195011
cg08762603_CoRSIV	chr12:2024433:SNP	A	G	-0.966458	0.0239224	13543	0	70.8	TRUE	-0.930893	0.044259	5101	6.29e-96	0.07983	1.86179	0.148626
cg08767820_CoRSIV	chr7:51295543:SNP	T	C	0.0973275	0.0087882	27750	0	43.4	TRUE	0.116854	0.020515	5101	1.28e-08	0.006323	0.233708	0.00147774
cg08770870_CoRSIV	chr17:272477:SNP	T	C	0.156131	0.0195972	19119	0	14.9	TRUE	0.176483	0.039434	5101	7.71e-06	0.003913	0.352966	0.00138116
cg08779649_CoRSIV	chr13:50195344:SNP	T	C	-0.481173	0.0095278	25831	0	72.1	TRUE	-0.497846	0.021865	5101	7.58e-111	0.09229	0.995692	0.0918924
cg08817483_CoRSIV	chr17:20719173:SNP	T	C	0.753718	0.0114162	13820	0	86.7	TRUE	0.626567	0.019616	5101	4.92e-211	0.1667	1.25313	0.208897
cg08818829_CoRSIV	chr5:13790887:SNP	A	T	0.606127	0.0103719	25767	0	72.2	TRUE	0.576232	0.022972	5101	2.01e-131	0.1098	1.15246	0.126541
cg08839808_CoRSIV	chr6:156933147:SNP	T	C	-0.956641	0.0245521	18213	0	52.9	TRUE	-0.964652	0.041245	5098	5.77e-116	0.09694	1.9293	0.187027
cg08861456_CoRSIV	chr1:247732878:SNP	T	C	0.0957454	0.0092724	24376	0	44.3	TRUE	0.090248	0.020424	5101	1e-05	0.003815	0.180496	0.000688592
cg08863473_CoRSIV	chr8:143145768:SNP	A	G	-0.172819	0.0099108	22471	0	16.7	TRUE	-0.141528	0.02086	5101	1.26e-11	0.008946	0.283056	0.00253222
cg08871608_CoRSIV	chr19:40702760:SNP	A	G	-0.231066	0.0112508	18156	0	0	TRUE	-0.182565	0.021851	5101	7.43e-17	0.0135	0.36513	0.00492925
cg08930131_CoRSIV	chr5:177893248:SNP	A	G	-0.230914	0.0137296	26821	0	26.5	TRUE	-0.268522	0.033193	5101	6.68e-16	0.01267	0.537044	0.00680435
cg08944170_CoRSIV	chr1:247903204:SNP	A	G	-0.48666	0.0167517	27750	0	52.2	TRUE	-0.388566	0.035911	5101	3.9e-27	0.02245	0.777132	0.0174466
cg08945711_CoRSIV	chr15:76861052:SNP	T	C	0.677751	0.0397025	7412	0	50.8	TRUE	0.782633	0.047718	5027	1.44e-59	0.05081	1.56527	0.0795312
cg09003973_CoRSIV	chr2:102861244:SNP	A	G	-0.953936	0.0206036	19898	0	66.1	TRUE	-0.912228	0.043813	4977	3.9e-92	0.08015	1.82446	0.14623
cg09012091_CoRSIV	chr10:44112245:SNP	A	G	0.395507	0.0092431	26489	0	83.7	FALSE	0.446095	0.022373	5094	9.57e-87	0.07242	0.89219	0.0646124
cg09050832_CoRSIV	chr8:1316676:SNP	C	G	-0.173493	0.0094956	22834	0	40.1	TRUE	-0.157758	0.020235	5101	7.01e-15	0.01178	0.315516	0.00371678
cg09065629_CoRSIV	chr16:1582870:SNP	T	C	0.68972	0.0174856	26883	0	89.3	TRUE	0.88925	0.040872	5098	6.26e-101	0.08499	1.7785	0.151155
cg09109656_CoRSIV	chr16:87695290:SNP	A	G	-0.0907308	0.01562	27206	0	19.5	TRUE	-0.127205	0.034606	5101	0.000239	0.002643	0.25441	0.000672406
cg09117688_CoRSIV	chr13:41073936:SNP	T	C	-0.162815	0.0165116	24401	0	23.6	TRUE	-0.14899	0.038977	5101	0.000135	0.002857	0.29798	0.000851329
cg09122588_CoRSIV	chr13:97382370:SNP	T	C	-0.225121	0.0122756	27006	0	0	TRUE	-0.250318	0.0288	5101	4.14e-18	0.0146	0.500636	0.00730929
cg09127448_CoRSIV	chr10:126593773:SNP	T	C	-0.520564	0.0214718	21542	0	0	TRUE	-0.523088	0.050606	5092	6.44e-25	0.02056	1.04618	0.0215094
cg09132178_CoRSIV	chr16:78002791:SNP	C	G	0.158823	0.0088271	24998	0	92.7	TRUE	0.13942	0.019632	5082	1.34e-12	0.00983	0.27884	0.002741
cg09147119_CoRSIV	chr11:61380328:SNP	A	T	-0.674884	0.0091929	22487	0	91.1	TRUE	-0.81368	0.01819	5101	1e-300	0.2818	1.62736	0.45859
cg09166085_CoRSIV	chr5:102743288:SNP	A	G	-0.330333	0.0248345	22617	0	46.8	TRUE	-0.331292	0.049908	5101	3.35e-11	0.008567	0.662584	0.00567636
cg09166973_CoRSIV	chr5:23287947:SNP	T	C	-0.354004	0.0149644	22924	0	50.3	TRUE	-0.379745	0.032303	5101	1.08e-31	0.02639	0.75949	0.0200429
cg09179646_CoRSIV	chr6:30167835:SNP	T	C	-0.255317	0.0128607	17652	0	51.7	TRUE	-0.115038	0.022923	5092	5.31e-07	0.004923	0.230076	0.00113266
cg09254210_CoRSIV	chr14:61816758:SNP	A	G	-0.503551	0.0273464	18879	0	0	TRUE	-0.407492	0.050557	5100	8.5e-16	0.01258	0.814984	0.0102525
cg09298680_CoRSIV	chr11:77735795:SNP	T	C	0.251617	0.0125684	20696	0	33	TRUE	0.178337	0.025162	5097	1.47e-12	0.009763	0.356674	0.00348221
cg09300795_CoRSIV	chr16:4071722:SNP	T	C	-0.27305	0.0178775	22334	0	63.3	TRUE	-0.176335	0.036944	5099	1.85e-06	0.00445	0.35267	0.00156938
cg09324608_CoRSIV	chr17:30622552:SNP	T	C	0.450743	0.0089761	22580	0	88.6	TRUE	0.603042	0.018261	5101	7.25e-226	0.1762	1.20608	0.212512
cg09336323_CoRSIV	chr2:209942078:SNP	T	C	-0.379921	0.0094047	24854	0	47.9	TRUE	-0.280157	0.021005	5101	3.1e-40	0.03371	0.560314	0.0188882
cg09352518_CoRSIV	chr19:21087979:SNP	A	G	-0.18269	0.0125635	27129	0	0	TRUE	-0.157302	0.029224	5101	7.5e-08	0.00565	0.314604	0.00177751
cg09357268_CoRSIV	chr20:43351303:SNP	T	C	0.553958	0.0092946	20098	0	80.4	TRUE	0.560436	0.018874	5101	9.91e-186	0.1474	1.12087	0.165217
cg09357589_CoRSIV	chr6:31203639:SNP	A	G	-0.599111	0.039823	18088	0	0	TRUE	-0.662939	0.078114	5101	2.43e-17	0.01393	1.32588	0.0184695
cg09361094_CoRSIV	chr10:834439:SNP	A	T	-1.20228	0.0263506	16276	0	83.3	TRUE	-1.46476	0.043371	5101	7.69e-236	0.1828	2.92952	0.535517
cg09397044_CoRSIV	chr6:33006338:SNP	A	G	0.491226	0.0127323	21598	0	29	TRUE	0.446114	0.025583	5101	6.59e-67	0.05628	0.892228	0.0502146
cg09435890_CoRSIV	chr16:89713765:SNP	A	G	0.589646	0.0421864	13185	0	31.9	TRUE	0.463435	0.06913	5101	2.15e-11	0.008737	0.92687	0.00809806
cg09467607_CoRSIV	chr2:36706171:SNP	C	G	0.360297	0.0092171	24141	0	71.1	TRUE	0.398084	0.019762	5101	3.11e-88	0.07371	0.796168	0.0586855
cg09496634_CoRSIV	chr16:87595719:SNP	C	G	0.444342	0.0278455	24827	0	32.3	TRUE	0.399211	0.064653	5101	6.89e-10	0.007422	0.798422	0.00592589
cg09506600_CoRSIV	chr1:247815069:SNP	A	G	0.0911976	0.010168	19235	0	49.3	TRUE	0.136926	0.01981	5101	5.07e-12	0.009283	0.273852	0.00254217
cg09522962_CoRSIV	chr19:54193618:SNP	T	C	0.298247	0.0148068	16049	0	54.1	TRUE	0.346116	0.027106	5100	4.77e-37	0.03099	0.692232	0.0214523
cg09526685_CoRSIV	chr4:186990948:SNP	A	G	0.243272	0.0132819	23723	0	0.8	TRUE	0.185717	0.029239	5101	2.24e-10	0.00785	0.371434	0.00291576
cg09584650_CoRSIV	chr8:1975512:SNP	A	G	-0.63983	0.0094023	18724	0	69.2	TRUE	-0.716806	0.017844	5100	1e-300	0.2404	1.43361	0.34464
cg09593860_CoRSIV	chr11:113858089:SNP	T	C	-1.34943	0.0280728	20343	0	38.5	TRUE	-1.32126	0.053076	5101	5.89e-131	0.1084	2.64252	0.286449
cg09696706_CoRSIV	chr7:47433628:SNP	T	C	-0.194378	0.0095846	24834	0	57	TRUE	-0.28671	0.020705	5101	3.32e-43	0.03624	0.57342	0.0207807
cg09697795_CoRSIV	chr19:50666389:SNP	A	G	0.833059	0.0178593	5840	0	81.9	TRUE	0.955245	0.020046	5101	1e-300	0.3081	1.91049	0.588622
cg09704166_CoRSIV	chr2:113641944:SNP	A	G	-0.164092	0.010107	25127	0	52.1	TRUE	-0.115175	0.0221	5101	1.92e-07	0.005298	0.23035	0.00122039
cg09745688_CoRSIV	chr16:2892770:SNP	A	G	-0.3617	0.0088028	25984	0	39.4	TRUE	-0.362097	0.019711	5101	6.18e-74	0.06207	0.724194	0.0449507
cg09768983_CoRSIV	chr4:183780220:SNP	A	T	0.10028	0.0121118	13671	0	11	TRUE	0.09537	0.020144	5101	2.24e-06	0.004377	0.19074	0.000834869
cg09788978_CoRSIV	chr16:88230434:SNP	A	G	-0.348641	0.0151094	10592	0	68.6	TRUE	-0.321445	0.022536	5101	1.04e-45	0.03837	0.64289	0.0246677
cg09796376_CoRSIV	chr20:29825914:SNP	A	G	0.152587	0.0211116	7671	0	58.9	TRUE	0.115644	0.025937	5101	8.34e-06	0.003883	0.231288	0.000898091
cg09805252_CoRSIV	chr12:133294371:SNP	A	G	0.433073	0.0238111	21361	0	29.4	TRUE	0.398524	0.044909	5101	8.26e-19	0.01521	0.797048	0.0121231
cg09826364_CoRSIV	chr7:158763288:SNP	T	C	0.569198	0.0094094	21276	0	54.1	TRUE	0.527363	0.019686	5101	5.96e-151	0.1234	1.05473	0.130153
cg09827761_CoRSIV	chr15:66898795:SNP	C	G	0.719291	0.0182605	23484	0	68.8	TRUE	0.716655	0.042266	5101	2.14e-63	0.05338	1.43331	0.0765101
cg09848508_CoRSIV	chr16:1381917:SNP	A	C	-0.230539	0.0199075	13773	0	41.4	TRUE	-0.291565	0.03448	5099	3.16e-17	0.01383	0.58313	0.00806469
cg09854184_CoRSIV	chr5:153609:SNP	A	G	0.273745	0.0251094	23395	0	42.9	TRUE	0.54366	0.060132	5101	1.85e-19	0.01578	1.08732	0.0171579
cg09858108_CoRSIV	chr8:57752957:SNP	A	G	-0.164286	0.0097984	27732	0	2.6	TRUE	-0.111583	0.022728	5101	9.28e-07	0.004705	0.223166	0.00105
cg09894276_CoRSIV	chr6:169798329:SNP	A	C	0.476998	0.0123159	27257	0	43.4	TRUE	0.467371	0.028161	5101	7.13e-61	0.05125	0.934742	0.0479055
cg09920172_CoRSIV	chr19:11698138:SNP	A	G	-0.345587	0.0084795	25870	0	61.8	FALSE	-0.351746	0.019234	5101	2.87e-73	0.06155	0.703492	0.0432999
cg09929763_CoRSIV	chr11:353861:SNP	T	G	-0.510674	0.0132612	15594	0	75.1	TRUE	-0.472262	0.023757	5101	5.08e-86	0.07192	0.944524	0.0679302
cg09978860_CoRSIV	chr4:55987943:SNP	A	T	0.606675	0.0131839	19134	0	49.2	TRUE	0.622867	0.025165	5101	8.81e-131	0.1073	1.24573	0.133667
cg09991306_CoRSIV	chr2:241980861:SNP	A	G	0.363068	0.0092579	24675	0	86.5	TRUE	0.412854	0.020544	5101	6.69e-88	0.07339	0.825708	0.0605987
cg10057126_CoRSIV	chr4:77789863:SNP	A	T	-0.533516	0.0123369	26425	0	75.6	TRUE	-0.643388	0.027341	5101	2.99e-116	0.09796	1.28678	0.126053
cg10071929_CoRSIV	chr9:130979716:SNP	A	G	-0.499897	0.0126163	23724	0	28.9	TRUE	-0.444039	0.028392	5101	3.12e-54	0.04577	0.888078	0.0406473
cg10075506_CoRSIV	chr2:1781872:SNP	A	G	-0.619825	0.0091353	22485	0	59	TRUE	-0.540655	0.019849	5101	6.14e-156	0.127	1.08131	0.137326
cg10104252_CoRSIV	chr12:3219270:SNP	T	C	-0.278573	0.011492	26466	0	20.3	TRUE	-0.29948	0.026816	5101	8.67e-29	0.02388	0.59896	0.0143032
cg10116490_CoRSIV	chr1:11406386:SNP	A	G	-0.175428	0.0088522	26001	0	34.7	TRUE	-0.165382	0.019998	5101	1.51e-16	0.01324	0.330764	0.00437931
cg10137597_CoRSIV	chr8:22240472:SNP	T	C	0.346785	0.0380554	10110	0	0	TRUE	0.405523	0.049836	5101	4.53e-16	0.01282	0.811046	0.0103976
cg10154826_CoRSIV	chr6:31461043:SNP	A	G	0.412841	0.0105341	22188	0	27.4	FALSE	0.418525	0.021385	5101	9.96e-84	0.06987	0.83705	0.0584847
cg10187029_CoRSIV	chr8:103596995:SNP	T	C	-0.470954	0.0089575	24296	0	21.8	TRUE	-0.46043	0.020207	5101	7.27e-111	0.09241	0.92086	0.0850967
cg10197305_CoRSIV	chr3:101103623:SNP	C	G	0.141197	0.0062577	27620	0	14.5	FALSE	0.120945	0.019551	5101	6.41e-10	0.007449	0.24189	0.00180184
cg10208301_CoRSIV	chr11:6558862:SNP	T	C	0.344154	0.0088968	27230	0	73.2	TRUE	0.353918	0.020639	5101	7.65e-65	0.05453	0.707836	0.0385983
cg10208897_CoRSIV	chr5:178430375:SNP	T	C	0.357721	0.0084441	27747	0	48.3	TRUE	0.315411	0.02005	5101	6.6e-55	0.04629	0.630822	0.0292008
cg10218546_CoRSIV	chr6:31111356:SNP	T	C	-0.0715816	0.0111491	23198	0	32.5	FALSE	-0.20493	0.026624	5101	1.52e-14	0.01149	0.40986	0.00470929
cg10225755_CoRSIV	chr6:158373622:SNP	C	G	0.113707	0.0093726	22856	0	30.8	TRUE	0.176761	0.020329	5096	4.01e-18	0.01463	0.353522	0.00517203
cg10249074_CoRSIV	chr4:83483562:SNP	T	C	-0.383733	0.0094268	21340	0	77.9	TRUE	-0.13331	0.021063	4886	2.69e-10	0.008135	0.26662	0.00216895
cg10261416_CoRSIV	chr14:97836716:SNP	A	G	0.393682	0.0100157	27253	0	59.3	TRUE	0.379666	0.023012	5101	4.32e-60	0.05068	0.759332	0.0384829
cg10278552_CoRSIV	chr16:65390052:SNP	A	G	0.361021	0.0082123	27248	0	76.6	TRUE	0.405597	0.019	5099	8.35e-99	0.08207	0.811194	0.0665747
cg10281770_CoRSIV	chr17:80546111:SNP	A	G	-0.525168	0.0116322	14004	0	60.2	TRUE	-0.508921	0.019056	5101	7.75e-151	0.1227	1.01784	0.124889
cg10296238_CoRSIV	chr21:47573887:SNP	A	C	0.617115	0.0146483	17691	0	60.6	TRUE	0.555839	0.027942	5101	4.02e-86	0.07202	1.11168	0.080063
cg10313410_CoRSIV	chr2:232874204:SNP	A	G	0.0817566	0.0155649	23967	0	44.2	TRUE	0.146328	0.034069	5101	1.78e-05	0.003605	0.292656	0.00105503
cg10315903_CoRSIV	chr1:11087835:SNP	T	C	0.189272	0.01171	26701	0	0	TRUE	0.222373	0.027345	5100	4.73e-16	0.01281	0.444746	0.0056972
cg10317314_CoRSIV	chr12:31167466:SNP	T	C	0.392332	0.0143169	23177	0	58.3	TRUE	0.3765	0.029393	5101	2.86e-37	0.03118	0.753	0.0234785
cg10351617_CoRSIV	chr21:48083526:SNP	T	C	0.206093	0.0147354	24687	0	74.7	TRUE	0.302112	0.032999	5094	6.49e-20	0.01619	0.604224	0.00978239
cg10360323_CoRSIV	chr17:40879161:SNP	T	C	-0.107058	0.0091108	25162	0	10.9	TRUE	-0.108459	0.01999	5062	5.91e-08	0.005784	0.216918	0.00125465
cg10372770_CoRSIV	chr19:11813181:SNP	T	C	-0.156746	0.012071	20742	0	30.8	TRUE	-0.200562	0.024924	5101	9.47e-16	0.01254	0.401124	0.0050301
cg10374084_CoRSIV	chr19:50329546:SNP	A	G	0.391375	0.0526364	11889	0	39.7	TRUE	0.533044	0.067389	5101	2.86e-15	0.01212	1.06609	0.012921
cg10395519_CoRSIV	chr6:151329974:SNP	T	C	-0.681041	0.0092086	25077	0	63.6	TRUE	-0.560244	0.020474	5101	3.34e-156	0.128	1.12049	0.143422
cg10438391_CoRSIV	chr8:144306970:SNP	A	G	-0.14414	0.0129421	19177	0	51.9	TRUE	-0.092316	0.025243	5101	0.000257	0.002616	0.184632	0.000482997
cg10448227_CoRSIV	chr16:2892961:SNP	A	G	-0.39182	0.0096041	25375	0	67.3	TRUE	-0.458697	0.0215	5101	9.36e-99	0.08195	0.917394	0.0751804
cg10460168_CoRSIV	chr5:111982773:SNP	C	G	-0.468495	0.0120957	16396	0	61.9	TRUE	-0.420697	0.022596	5100	6.76e-76	0.06367	0.841394	0.0535716
cg10466124_CoRSIV	chr6:32113455:SNP	T	C	-0.52994	0.0305004	18167	0	51.1	TRUE	-0.569011	0.055722	5099	2.33e-24	0.02005	1.13802	0.0228173
cg10482057_CoRSIV	chr6:24544967:SNP	T	C	-0.222589	0.0127501	27257	0	0	TRUE	-0.266057	0.030247	5101	1.67e-18	0.01495	0.532114	0.0079551
cg10486069_CoRSIV	chr11:133599939:SNP	T	C	0.598076	0.0087834	22715	0	63.8	TRUE	0.600004	0.018538	5101	4.17e-216	0.1704	1.20001	0.204481
cg10512769_CoRSIV	chr1:211376211:SNP	A	C	-0.586491	0.0124667	23724	0	75.7	TRUE	-0.590054	0.026385	5101	5.15e-106	0.08932	1.18011	0.105407
cg10541110_CoRSIV	chr17:39209455:SNP	T	C	0.830913	0.019629	15128	0	72.8	TRUE	0.913885	0.030288	5099	8.45e-191	0.1516	1.82777	0.27709
cg10553748_CoRSIV	chr17:4732535:SNP	T	C	-0.138582	0.0151976	23613	0	36.4	TRUE	-0.148436	0.036673	5101	5.22e-05	0.003203	0.296872	0.000950881
cg10556349_CoRSIV	chr10:95074:SNP	A	G	0.114706	0.0135038	10808	0	31.4	TRUE	0.117291	0.019745	5101	2.94e-09	0.006873	0.234582	0.00161228
cg10578777_CoRSIV	chr12:7440045:SNP	T	C	-0.0501999	0.0092589	26469	0	43.6	TRUE	-0.081081	0.021023	5101	0.000118	0.002909	0.162162	0.000471729
cg10589385_CoRSIV	chr1:150527292:SNP	A	G	-0.3487	0.0087904	24157	0	42.7	TRUE	-0.298036	0.019384	5101	9.83e-53	0.04431	0.596072	0.026412
cg10596483_CoRSIV	chr8:143706784:SNP	A	G	0.37399	0.0096762	24649	0	56.9	TRUE	0.376613	0.02103	5101	1.95e-70	0.05918	0.753226	0.0445759
cg10599438_CoRSIV	chr19:834155:SNP	A	G	0.697129	0.0174716	5228	0	29.9	TRUE	0.770647	0.019485	5101	1e-300	0.2348	1.54129	0.361896
cg10614809_CoRSIV	chr7:51488607:SNP	A	G	0.353082	0.0090255	25093	0	68.3	TRUE	0.258329	0.020401	5099	1.84e-36	0.0305	0.516658	0.0157581
cg10620881_CoRSIV	chr7:158242622:SNP	A	G	-0.455232	0.0104526	21942	0	69.9	TRUE	-0.463531	0.022057	5092	7.7e-96	0.07984	0.927062	0.0740166
cg10639368_CoRSIV	chr2:240258687:SNP	T	C	-0.502753	0.0129267	27249	0	0	TRUE	-0.476911	0.03046	5101	2.08e-54	0.04587	0.953822	0.0437518
cg10658853_CoRSIV	chr11:2217945:SNP	A	G	0.663679	0.0156052	24469	0	81.7	TRUE	1.14318	0.030108	5097	1.83e-291	0.2205	2.28635	0.504141
cg10687087_CoRSIV	chr19:50932690:SNP	T	C	-0.441708	0.0094108	21224	0	35.5	TRUE	-0.433487	0.019183	5101	8.05e-107	0.09103	0.866974	0.0789206
cg10747531_CoRSIV	chr17:38894728:SNP	A	G	-0.333255	0.0084012	27242	0	60.2	TRUE	-0.309995	0.019328	5101	5.92e-57	0.04803	0.61999	0.0297781
cg10821226_CoRSIV	chr6:29605387:SNP	T	C	0.473969	0.0111627	20322	0	64.7	TRUE	0.569583	0.022632	5101	3.04e-132	0.1105	1.13917	0.125878
cg10831725_CoRSIV	chr19:21647791:SNP	A	C	0.419566	0.010883	24997	0	54.1	TRUE	0.464379	0.023205	5101	4.08e-87	0.07282	0.928758	0.0676322
cg10890403_CoRSIV	chr12:132187052:SNP	C	G	-0.45187	0.0095548	26456	0	73.5	TRUE	-0.52993	0.02057	5101	7.91e-141	0.1152	1.05986	0.122096
cg10909506_CoRSIV	chr17:37442274:SNP	T	C	0.215212	0.0155914	26221	0	20.2	TRUE	0.151078	0.03602	5101	2.77e-05	0.003438	0.302156	0.00103881
cg10930308_CoRSIV	chr6:29400901:SNP	T	C	1.04373	0.0495733	12050	0	72	TRUE	1.00943	0.094397	5099	1.52e-26	0.02194	2.01887	0.0442939
cg10935494_CoRSIV	chr17:80654894:SNP	T	G	-0.364335	0.0327475	11110	0	48.3	TRUE	-0.466028	0.046101	5101	6.58e-24	0.01965	0.932056	0.0183149
cg10955566_CoRSIV	chr1:998395:SNP	A	G	0.518016	0.0123813	15115	0	44.9	TRUE	0.528286	0.021322	5101	8.28e-131	0.1075	1.05657	0.113581
cg10958126_CoRSIV	chr6:31475127:SNP	A	G	0.44752	0.0107482	22290	0	90.8	TRUE	0.631197	0.021291	5099	1.03e-181	0.1471	1.26239	0.185698
cg10962762_CoRSIV	chr1:227097219:SNP	A	T	0.049168	0.0095577	27739	0	51	TRUE	0.088006	0.021686	5101	4.98e-05	0.00322	0.176012	0.000566759
cg11002686_CoRSIV	chr7:55367879:SNP	T	C	-0.517098	0.009323	27252	0	72.4	TRUE	-0.500136	0.022036	5101	8.96e-111	0.09176	1.00027	0.091785
cg11072645_CoRSIV	chr7:157712904:SNP	T	C	0.388595	0.0111339	27118	0	51.6	TRUE	0.351558	0.025628	5101	1.93e-42	0.03559	0.703116	0.0250239
cg11074783_CoRSIV	chr6:79176442:SNP	T	C	-0.704306	0.0265672	24482	0	27.6	TRUE	-0.638097	0.06382	5101	2e-23	0.01923	1.27619	0.0245412
cg11103390_CoRSIV	chr10:11759059:SNP	T	C	-0.546574	0.0133584	12410	0	60.6	TRUE	-0.607191	0.021415	5101	1.1e-166	0.1362	1.21438	0.165399
cg11157765_CoRSIV	chr11:69912682:SNP	T	C	-0.156743	0.0103223	22522	0	48	TRUE	-0.101469	0.022757	5045	8.33e-06	0.003927	0.202938	0.000796938
cg11166453_CoRSIV	chr1:247641700:SNP	T	C	-0.799139	0.0284239	26469	0	27	TRUE	-0.764144	0.061482	5097	3.33e-35	0.02943	1.52829	0.0449775
cg11185456_CoRSIV	chr19:37352629:SNP	A	T	-0.299756	0.0112807	27634	0	29.4	FALSE	-0.281099	0.031285	5101	3.06e-19	0.01559	0.562198	0.00876467
cg11219411_CoRSIV	chr3:46659860:SNP	T	C	-0.68812	0.0078912	24646	0	80.6	TRUE	-0.666262	0.017448	5101	5.57e-296	0.2224	1.33252	0.296353
cg11229771_CoRSIV	chr4:325992:SNP	A	T	-0.222177	0.0167157	20235	0	36.2	TRUE	-0.237427	0.035557	5101	2.57e-11	0.008668	0.474854	0.00411603
cg11229864_CoRSIV	chr11:58663595:SNP	A	G	-0.377192	0.0291582	17257	0	38.6	TRUE	-0.406017	0.056806	5099	9.47e-13	0.009923	0.812034	0.00805781
cg11235426_CoRSIV	chr16:32137965:SNP	T	C	0.56843	0.011523	14414	0	76.8	FALSE	0.510871	0.01991	5101	9.62e-138	0.1144	1.02174	0.116887
cg11256152_CoRSIV	chr8:141293315:SNP	T	C	-0.355185	0.0088433	23705	0	36.9	TRUE	-0.371676	0.019428	5101	6.16e-80	0.06697	0.743352	0.0497823
cg11331717_CoRSIV	chr4:188931337:SNP	A	G	0.109783	0.0086471	26790	0	22.8	TRUE	0.129434	0.019607	5101	4.28e-11	0.008474	0.258868	0.00219365
cg11372818_CoRSIV	chr10:131930597:SNP	A	G	0.512851	0.0098457	24997	0	70.1	TRUE	0.531799	0.021834	5101	6.75e-126	0.1042	1.0636	0.110827
cg11380830_CoRSIV	chr10:96083578:SNP	A	G	-1.15653	0.030024	24960	0	73.8	TRUE	-1.42535	0.064351	5100	9.12e-106	0.08779	2.85071	0.250264
cg11382666_CoRSIV	chr6:20009666:SNP	A	C	-0.466417	0.0088467	24333	0	74.7	TRUE	-0.51052	0.019612	5101	2.24e-141	0.1173	1.02104	0.119768
cg11395954_CoRSIV	chr11:133547856:SNP	A	G	-0.095488	0.008849	27240	0	24.6	TRUE	-0.139783	0.020578	5101	1.19e-11	0.008968	0.279566	0.00250715
cg11406274_CoRSIV	chr6:31155991:SNP	T	C	0.0539305	0.0101634	20829	0	0	FALSE	0.099826	0.026513	5100	0.000169	0.002773	0.199652	0.000553635
cg11430371_CoRSIV	chr19:50836849:SNP	A	T	-0.204688	0.0141535	9988	0	16.4	TRUE	-0.209417	0.020456	5101	1.79e-24	0.02014	0.418834	0.00843532
cg11440486_CoRSIV	chr17:48703172:SNP	A	C	-0.163456	0.0166955	23847	0	6.3	TRUE	-0.159513	0.038273	5101	3.11e-05	0.003395	0.319026	0.00108309
cg11445109_CoRSIV	chr10:135354714:SNP	C	G	-0.246997	0.0116969	23114	0	13.2	TRUE	-0.16031	0.025017	5100	1.55e-10	0.00799	0.32062	0.00256175
cg11460509_CoRSIV	chr21:15430004:SNP	A	G	-0.321579	0.0152655	13139	0	46.3	TRUE	-0.314685	0.024488	5100	1.7e-37	0.03138	0.62937	0.0197496
cg11461825_CoRSIV	chr10:134790425:SNP	A	G	-1.4622	0.0262699	18738	0	74.6	TRUE	-1.65451	0.048472	5099	8.15e-241	0.1861	3.30903	0.61581
cg11462099_CoRSIV	chr13:113564202:SNP	A	G	-0.233063	0.0115485	17406	0	83.7	TRUE	-0.153884	0.022176	5093	4.19e-12	0.00937	0.307768	0.00288379
cg11468819_CoRSIV	chr5:4941085:SNP	A	G	-0.611416	0.0098584	22690	0	80.7	TRUE	-0.636678	0.021358	5101	7.15e-186	0.1484	1.27336	0.188966
cg11491537_CoRSIV	chr2:132186972:SNP	T	C	-0.16401	0.0104146	27746	0	23.1	TRUE	-0.130076	0.025467	5101	3.33e-07	0.00509	0.260152	0.00132417
cg11537406_CoRSIV	chr11:124737330:SNP	T	C	-0.131426	0.0106775	23725	0	51.6	TRUE	-0.132093	0.022428	5101	3.99e-09	0.006757	0.264186	0.0017851
cg11552287_CoRSIV	chr7:55328509:SNP	A	G	0.222493	0.0130413	18878	0	37.7	TRUE	0.31474	0.024616	5099	3.84e-37	0.03108	0.62948	0.0195642
cg11569329_CoRSIV	chr19:54700668:SNP	T	C	0.920263	0.0117734	9009	0	90.5	TRUE	0.958899	0.015451	5101	1e-300	0.4303	1.9178	0.825228
cg11629812_CoRSIV	chr5:1138335:SNP	T	G	0.487607	0.0093468	20613	0	74.7	TRUE	0.559678	0.019047	5101	7.21e-181	0.1448	1.11936	0.162083
cg11630242_CoRSIV	chr17:19818338:SNP	A	C	-0.103867	0.0086527	27747	0	54.4	TRUE	-0.167996	0.020184	5094	9.69e-17	0.01342	0.335992	0.00450901
cg11634705_CoRSIV	chr7:736489:SNP	A	T	0.236534	0.0229288	7830	0	18.7	TRUE	0.307087	0.027783	4965	4.47e-28	0.02403	0.614174	0.0147586
cg11705954_CoRSIV	chr1:91964229:SNP	T	C	-0.413865	0.0100675	24135	0	73.7	TRUE	-0.397914	0.022077	5091	3.07e-71	0.06001	0.795828	0.0477576
cg11715943_CoRSIV	chr6:33082109:SNP	T	C	-0.991079	0.0169212	17166	0	84.3	TRUE	-1.02315	0.03238	5101	3.51e-206	0.1638	2.04631	0.335185
cg11738485_CoRSIV	chr19:12935172:SNP	A	C	-0.377905	0.0342774	7816	0	0	TRUE	-0.477238	0.049672	5101	9.2e-22	0.01778	0.954476	0.0169706
cg11746996_CoRSIV	chr13:69218290:SNP	A	G	-0.181759	0.0110942	27748	0	46.6	TRUE	-0.125559	0.025958	5100	1.36e-06	0.004568	0.251118	0.00114711
cg11763394_CoRSIV	chr2:113934085:SNP	A	G	-0.392755	0.0092402	24950	0	44.7	TRUE	-0.328557	0.02055	5101	9.02e-57	0.04774	0.657114	0.0313706
cg11778840_CoRSIV	chr21:40759882:SNP	T	C	-0.373009	0.0089004	27717	0	53.8	TRUE	-0.347774	0.020001	5097	9.92e-67	0.05601	0.695548	0.0389576
cg11783602_CoRSIV	chr8:54866148:SNP	T	C	-0.385356	0.008778	24772	0	22.2	TRUE	-0.40544	0.019409	5101	8.6e-95	0.07883	0.81088	0.0639217
cg11787508_CoRSIV	chr13:26751204:SNP	A	G	0.992635	0.0174322	22439	0	73.4	TRUE	0.960641	0.038324	5101	2.36e-131	0.1097	1.92128	0.210765
cg11791577_CoRSIV	chr12:4906425:SNP	A	G	-0.522872	0.0094531	24382	0	86.1	TRUE	-0.489574	0.02093	5101	5.72e-116	0.0969	0.979148	0.0948794
cg11811828_CoRSIV	chr6:31024796:SNP	A	G	-0.542898	0.0139928	20469	0	61.3	TRUE	-0.340471	0.024995	5101	7.02e-42	0.03511	0.680942	0.0239079
cg11821245_CoRSIV	chr11:18398738:SNP	A	C	-0.947164	0.0100822	26002	0	73.7	TRUE	-1.02628	0.025147	5056	1e-300	0.2479	2.05256	0.508829
cg11850943_CoRSIV	chr7:55295275:SNP	T	C	-0.25933	0.0176893	27731	0	34.2	TRUE	-0.247386	0.039557	5101	4.17e-10	0.007612	0.494772	0.0037662
cg11881141_CoRSIV	chr22:42382437:SNP	T	C	0.251164	0.0272229	11507	0	0	TRUE	0.360418	0.04533	5101	2.05e-15	0.01225	0.720836	0.00883024
cg11885357_CoRSIV	chr3:138187092:SNP	A	G	0.580437	0.0288166	23512	0	47.1	TRUE	0.580127	0.081952	5101	1.56e-12	0.009732	1.16025	0.0112916
cg11925620_CoRSIV	chr19:3180369:SNP	T	C	0.388344	0.0095271	24651	0	77.8	TRUE	0.459631	0.021379	5101	5.12e-100	0.08312	0.919262	0.0764091
cg11938672_CoRSIV	chr11:6938658:SNP	T	C	0.221785	0.0104508	26506	0	30.2	FALSE	0.218215	0.025854	4751	4.11e-17	0.01478	0.43643	0.00645044
cg11939300_CoRSIV	chr2:131708649:SNP	A	G	-0.121558	0.0090254	27729	0	20.1	TRUE	-0.088469	0.020745	5101	2.02e-05	0.003554	0.176938	0.000628838
cg11939450_CoRSIV	chr20:17933686:SNP	A	G	-0.129255	0.0089955	27750	0	57.7	TRUE	-0.085703	0.021098	5043	4.9e-05	0.003263	0.171406	0.000559298
cg11941060_CoRSIV	chr3:133429985:SNP	A	G	0.308894	0.0247444	23982	0	8.8	TRUE	0.379926	0.054593	5101	3.64e-12	0.009409	0.759852	0.00714945
cg11945929_CoRSIV	chr7:158649786:SNP	T	G	0.126916	0.0093061	25438	0	0	TRUE	0.142128	0.020979	5101	1.34e-11	0.008921	0.284256	0.00253585
cg11946719_CoRSIV	chr2:233114583:SNP	C	G	0.0896836	0.0115871	26943	0	7.7	TRUE	0.109188	0.025993	5101	2.69e-05	0.003449	0.218376	0.000753179
cg11955878_CoRSIV	chr4:165870538:SNP	T	C	0.330064	0.0085554	27183	0	51.3	TRUE	0.336582	0.020142	5101	8.89e-62	0.05192	0.673164	0.0349507
cg11965913_CoRSIV	chr1:205575535:SNP	A	G	0.429567	0.0100472	23620	0	68.4	TRUE	0.422763	0.021813	5101	5.95e-82	0.06861	0.845526	0.0580115
cg11969330_CoRSIV	chr4:186939893:SNP	A	G	-0.56749	0.045486	16765	0	11.2	TRUE	-0.459385	0.088268	5101	1.99e-07	0.005284	0.91877	0.00485478
cg12016809_CoRSIV	chr21:47576005:SNP	T	C	-0.391193	0.0521171	7867	0	0	TRUE	-0.450424	0.075927	5101	3.09e-09	0.006855	0.900848	0.00617531
cg12065943_CoRSIV	chr17:19561429:SNP	T	G	-0.180378	0.009392	27721	0	27.4	TRUE	-0.180289	0.021677	5101	1.02e-16	0.01338	0.360578	0.00482453
cg12076350_CoRSIV	chr6:31142719:SNP	T	C	-0.579952	0.0133705	20967	0	72.7	TRUE	-0.634603	0.031103	5093	1.31e-90	0.07559	1.26921	0.0959393
cg12132508_CoRSIV	chr1:218458058:SNP	T	C	-0.357506	0.0084671	26476	0	85.2	TRUE	-0.450807	0.019583	5096	2.83e-111	0.09423	0.901614	0.0849591
cg12159023_CoRSIV	chr19:644701:SNP	T	C	0.403929	0.0220488	5967	0	49.7	TRUE	0.405565	0.024507	5101	1.15e-60	0.05097	0.81113	0.0413433
cg12167823_CoRSIV	chr4:185487571:SNP	T	C	0.105735	0.0094843	23372	0	18	TRUE	0.105194	0.020203	5101	1.96e-07	0.005289	0.210388	0.00111274
cg12169661_CoRSIV	chr7:73147068:SNP	A	G	0.813818	0.0101932	21261	0	83.7	TRUE	0.828437	0.022402	5101	3.03e-278	0.2115	1.65687	0.350429
cg12319143_CoRSIV	chr10:134548351:SNP	A	G	0.821172	0.0172934	24140	0	56.1	TRUE	0.970353	0.037388	5101	3.87e-141	0.1167	1.94071	0.22648
cg12329853_CoRSIV	chr10:29782854:SNP	A	G	0.628634	0.016115	24043	0	47.3	TRUE	0.586364	0.038068	5082	8.2e-53	0.04462	1.17273	0.0523271
cg12339802_CoRSIV	chr1:38145715:SNP	A	G	-0.470569	0.0087228	23769	0	56.7	TRUE	-0.525399	0.018483	5101	9.46e-171	0.1368	1.0508	0.143749
cg12377401_CoRSIV	chr10:129997764:SNP	T	C	-0.225474	0.0154063	22944	0	60.1	TRUE	-0.348961	0.033673	5061	4.88e-25	0.02079	0.697922	0.0145098
cg12387865_CoRSIV	chr1:17293660:SNP	C	G	0.589623	0.0113	21017	0	87.6	TRUE	0.769616	0.022177	5100	2.93e-246	0.1911	1.53923	0.294147
cg12390516_CoRSIV	chr10:13479684:SNP	T	C	0.579796	0.0092863	24387	0	56.7	TRUE	0.645449	0.021428	5101	9.7e-191	0.1511	1.2909	0.195055
cg12432006_CoRSIV	chr17:71173470:SNP	A	G	0.676057	0.0103021	15486	0	89.9	TRUE	0.653656	0.018875	5101	4.86e-246	0.1904	1.30731	0.248912
cg12437481_CoRSIV	chr16:329138:SNP	T	G	-1.04103	0.0247771	13632	0	57.8	TRUE	-1.09263	0.04152	5101	6.17e-146	0.1196	2.18526	0.261357
cg12454169_CoRSIV	chr2:30592997:SNP	A	G	-0.168192	0.0098124	26453	0	5.7	TRUE	-0.100709	0.022866	5101	1.09e-05	0.00379	0.201418	0.000763374
cg12483005_CoRSIV	chr1:23264817:SNP	A	G	0.413355	0.0098492	22873	0	91.3	TRUE	0.475622	0.020095	5101	3.44e-117	0.09899	0.951244	0.0941636
cg12528056_CoRSIV	chr11:60577071:SNP	T	G	-0.315179	0.010871	27257	0	5.8	TRUE	-0.334071	0.025814	5093	5.3e-38	0.03185	0.668142	0.0212803
cg12552293_CoRSIV	chr17:36939423:SNP	A	G	1.10244	0.0213325	20005	0	70.4	TRUE	1.21077	0.04373	5101	6.14e-161	0.1307	2.42155	0.316497
cg12606911_CoRSIV	chr2:86994719:SNP	T	C	-0.131994	0.0092194	27246	0	53.2	TRUE	-0.127702	0.021159	5097	1.66e-09	0.007098	0.255404	0.00181286
cg12639453_CoRSIV	chr1:2025043:SNP	T	C	0.527578	0.0086871	26035	0	67.2	TRUE	0.551267	0.019913	5101	6.23e-161	0.1307	1.10253	0.144101
cg12644888_CoRSIV	chr6:28650523:SNP	T	C	0.817379	0.0125295	20374	0	55.9	TRUE	0.570984	0.024412	5101	5.75e-116	0.09689	1.14197	0.110645
cg12648811_CoRSIV	chr1:16734584:SNP	A	G	-0.355997	0.0089933	23712	0	29.3	TRUE	-0.343475	0.019872	5101	7.72e-66	0.05535	0.68695	0.0380227
cg12667521_CoRSIV	chr19:28938617:SNP	A	C	-0.384228	0.0088339	24533	0	35	TRUE	-0.335256	0.019808	5101	4.09e-63	0.05319	0.670512	0.0356645
cg12674760_CoRSIV	chr5:178432434:SNP	A	G	-0.112295	0.0084785	27701	0	58.2	TRUE	-0.169773	0.019821	5096	1.26e-17	0.0142	0.339546	0.00482155
cg12744031_CoRSIV	chr7:158509637:SNP	A	G	-0.127291	0.0100945	22837	0	41.6	TRUE	-0.080184	0.021173	5101	0.000154	0.002805	0.160368	0.000449832
cg12751644_CoRSIV	chr20:60511860:SNP	T	C	-0.483214	0.0260235	22318	0	50.7	TRUE	-0.431207	0.061623	5101	2.78e-12	0.009512	0.862414	0.00820328
cg12756686_CoRSIV	chr19:28643089:SNP	T	C	0.207621	0.0116889	26686	0	1.8	TRUE	0.19002	0.027539	5101	5.51e-12	0.009251	0.38004	0.00351575
cg12758973_CoRSIV	chr1:247600301:SNP	A	C	-0.113818	0.0094673	23723	0	0	TRUE	-0.128254	0.020696	5101	5.98e-10	0.007475	0.256508	0.0019174
cg12765123_CoRSIV	chr10:131830640:SNP	A	C	0.103972	0.0109801	24976	0	17.8	TRUE	0.128174	0.023507	5101	5.09e-08	0.005797	0.256348	0.00148605
cg12770425_CoRSIV	chr6:33861083:SNP	A	T	0.0787369	0.0117335	19222	0	49.2	TRUE	0.102414	0.023542	4891	1.4e-05	0.003856	0.204828	0.000789817
cg12798157_CoRSIV	chr1:19602253:SNP	T	C	-0.396418	0.0097583	27205	0	24.8	TRUE	-0.398988	0.022264	5101	1.1e-70	0.05925	0.797976	0.0472801
cg12799314_CoRSIV	chr10:1340032:SNP	T	C	-0.328702	0.0085164	26025	0	61.3	TRUE	-0.31459	0.019545	5101	2.44e-57	0.04835	0.62918	0.0304209
cg12804283_CoRSIV	chr1:240582178:SNP	A	G	0.468636	0.0120973	17372	0	69.8	TRUE	0.581862	0.022713	4970	9.24e-136	0.1167	1.16372	0.135807
cg12822818_CoRSIV	chr11:111992592:SNP	T	C	-0.383613	0.0096637	20350	0	42	TRUE	-0.332456	0.019855	5101	6.73e-62	0.05212	0.664912	0.0346552
cg12835599_CoRSIV	chr7:151519360:SNP	C	G	-0.243634	0.0143227	25860	0	54.2	TRUE	-0.201344	0.034669	5096	6.53e-09	0.006577	0.402688	0.00264848
cg12850242_CoRSIV	chr2:70264783:SNP	T	C	0.714136	0.0185445	20864	0	78	TRUE	0.684286	0.039298	5094	8.23e-67	0.0562	1.36857	0.0769137
cg12924302_CoRSIV	chr5:154038591:SNP	T	C	-0.374257	0.0092547	23724	0	72.2	TRUE	-0.324222	0.020216	5101	5.95e-57	0.04802	0.648444	0.0311383
cg12944343_CoRSIV	chr14:93840352:SNP	A	C	-0.193701	0.0133618	27720	0	10.2	TRUE	-0.127245	0.030432	5101	2.93e-05	0.003417	0.25449	0.000869592
cg12954512_CoRSIV	chr7:158649304:SNP	T	C	-0.134973	0.0093085	25425	0	0	TRUE	-0.153272	0.020934	5101	2.65e-13	0.0104	0.306544	0.00318806
cg12994228_CoRSIV	chr8:125107201:SNP	A	G	0.377566	0.0130301	22981	0	51.1	TRUE	0.349658	0.027616	5100	1.86e-36	0.03049	0.699316	0.0213221
cg13002167_CoRSIV	chr7:156160010:SNP	A	G	0.110993	0.0084409	27749	0	90	TRUE	-0.129929	0.019874	5094	6.56e-11	0.008324	0.259858	0.00216306
cg13023646_CoRSIV	chr4:165852739:SNP	T	C	0.334418	0.0086534	26446	0	37	TRUE	0.31901	0.020019	5098	3.23e-56	0.04747	0.63802	0.0302868
cg13073564_CoRSIV	chr4:8245961:SNP	A	G	-0.114191	0.0110241	21974	0	34.6	TRUE	-0.127574	0.023718	5100	7.67e-08	0.005643	0.255148	0.0014398
cg13092405_CoRSIV	chr1:227815948:SNP	T	C	-0.3487	0.0085705	26449	0	6.2	TRUE	-0.324283	0.020044	5101	6.3e-58	0.04883	0.648566	0.0316695
cg13126279_CoRSIV	chr21:47669300:SNP	A	C	-0.581923	0.0081073	25384	0	75.3	TRUE	-0.472127	0.018444	5101	1.36e-136	0.1139	0.944254	0.107551
cg13132497_CoRSIV	chr15:100297404:SNP	A	G	-0.348769	0.0156929	18058	0	49.6	TRUE	-0.314734	0.02846	5101	2.91e-28	0.02342	0.629468	0.0147421
cg13176198_CoRSIV	chr15:30338068:SNP	C	G	-0.558678	0.0131136	9807	0	51.4	TRUE	-0.640893	0.019208	5101	8.38e-231	0.1792	1.28179	0.229696
cg13267776_CoRSIV	chr10:104952632:SNP	A	G	-0.083076	0.0123148	27245	0	54.8	TRUE	-0.101696	0.028488	5064	0.000359	0.002511	0.203392	0.000510717
cg13374026_CoRSIV	chr7:158910629:SNP	A	G	0.397757	0.0097413	20304	0	68.7	TRUE	0.470185	0.018922	5101	6.82e-131	0.108	0.94037	0.10156
cg13375589_CoRSIV	chr17:4459209:SNP	A	C	-0.540278	0.0106837	25707	0	49.1	TRUE	-0.541057	0.024199	5101	5.25e-106	0.08928	1.08211	0.0966111
cg13403462_CoRSIV	chr20:31921539:SNP	T	C	0.321017	0.0083163	27256	0	29.8	TRUE	0.346437	0.01937	5101	3.55e-70	0.05903	0.692874	0.0409004
cg13458005_CoRSIV	chr10:27747074:SNP	A	C	-0.391271	0.0086095	24997	0	60.9	TRUE	-0.424607	0.019185	5101	9.45e-106	0.08764	0.849214	0.0744251
cg13471254_CoRSIV	chr16:86442409:SNP	C	G	0.554295	0.0108233	20398	0	45.7	FALSE	0.494668	0.022829	5097	7.86e-101	0.08438	0.989336	0.0834802
cg13498757_CoRSIV	chr1:152022989:SNP	A	G	-0.651256	0.0096699	27120	0	73	TRUE	-0.627831	0.021905	5101	4.04e-171	0.1388	1.25566	0.174286
cg13514324_CoRSIV	chr8:145723419:SNP	T	G	0.389458	0.0096971	19758	0	73.4	TRUE	0.390684	0.019779	5101	5.48e-85	0.07108	0.781368	0.0555396
cg13547574_CoRSIV	chr7:89719421:SNP	A	G	0.080706	0.0101629	25881	0	31.7	TRUE	0.115302	0.022438	5083	2.83e-07	0.00517	0.230604	0.00119222
cg13565129_CoRSIV	chr6:27835930:SNP	A	G	-0.160977	0.0104699	23357	0	3.4	TRUE	-0.125299	0.02242	5101	2.36e-08	0.006088	0.250598	0.00152564
cg13590055_CoRSIV	chr18:77855864:SNP	C	G	-0.340727	0.0087265	26640	0	33.6	TRUE	-0.294151	0.019997	5101	1.8e-48	0.04071	0.588302	0.0239498
cg13596787_CoRSIV	chr9:132365485:SNP	T	G	-0.699107	0.0169457	19292	0	87.4	TRUE	-1.00725	0.036866	5100	4.28e-156	0.1277	2.0145	0.257251
cg13639937_CoRSIV	chr1:91968278:SNP	A	G	-0.420973	0.0083679	26371	0	89.1	TRUE	-0.266238	0.019494	5101	4.37e-42	0.03529	0.532476	0.0187911
cg13642260_CoRSIV	chr9:130902725:SNP	A	G	-0.600951	0.0138178	9364	0	76.3	TRUE	-0.55383	0.02092	5100	2.78e-146	0.1209	1.10766	0.133916
cg13644052_CoRSIV	chr16:2988113:SNP	A	G	0.36237	0.0093819	25511	0	83.6	TRUE	0.508248	0.020251	5100	1.74e-131	0.11	1.0165	0.111815
cg13665998_CoRSIV	chr5:102855443:SNP	C	G	-0.586553	0.011458	27231	0	21.5	TRUE	-0.582774	0.026853	5101	7.25e-101	0.08456	1.16555	0.0985587
cg13677058_CoRSIV	chr9:90466947:SNP	T	C	-0.0586169	0.0103859	22202	0	60.9	TRUE	-0.163891	0.021357	5100	1.84e-14	0.01142	0.327782	0.00374327
cg13679303_CoRSIV	chr9:96493970:SNP	T	C	0.398909	0.0101269	23535	0	42.5	TRUE	0.309644	0.022748	5101	7.99e-42	0.03506	0.619288	0.0217122
cg13679842_CoRSIV	chr12:29169126:SNP	C	G	-0.0826749	0.0088425	26469	0	28.8	TRUE	-0.106913	0.020073	5097	1.03e-07	0.005537	0.213826	0.00118395
cg13692658_CoRSIV	chr18:77586223:SNP	T	C	-0.506721	0.0109551	16985	0	86.8	TRUE	-0.566365	0.019916	5099	9.2e-171	0.1369	1.13273	0.155071
cg13707894_CoRSIV	chr3:27620551:SNP	T	C	0.591549	0.0141226	23724	0	69.4	TRUE	0.530011	0.031937	5101	7.22e-61	0.05124	1.06002	0.0543155
cg13709982_CoRSIV	chr9:136564488:SNP	T	C	-0.400268	0.0093946	23193	0	73.8	TRUE	-0.486274	0.020129	5101	7.26e-122	0.1027	0.972548	0.0998807
cg13752114_CoRSIV	chr3:194945481:SNP	T	C	-0.445909	0.0305525	17234	0	50.1	TRUE	-0.419434	0.056718	5101	1.53e-13	0.01061	0.838868	0.00890039
cg13768055_CoRSIV	chr17:59667:SNP	T	C	-0.364334	0.0424583	7770	0	0	TRUE	-0.230799	0.051324	5101	6.97e-06	0.00395	0.461598	0.00182331
cg13786083_CoRSIV	chr1:19070229:SNP	A	T	0.426012	0.0088262	24717	0	57.7	TRUE	0.440667	0.019546	5101	1.78e-106	0.09065	0.881334	0.0798929
cg13801271_CoRSIV	chr19:46936190:SNP	A	G	-0.177467	0.0143362	22863	0	16.3	TRUE	-0.166018	0.029641	4987	2.26e-08	0.006254	0.332036	0.00207655
cg13857646_CoRSIV	chr9:140303450:SNP	T	C	0.323819	0.0147153	10302	0	73	TRUE	0.287367	0.021434	5101	1.26e-40	0.03405	0.574734	0.0195697
cg13861126_CoRSIV	chr15:100880395:SNP	T	G	0.325306	0.0177848	20037	0	79.5	TRUE	0.400754	0.03637	5061	4.5e-28	0.02344	0.801508	0.0187873
cg13943068_CoRSIV	chr4:1561102:SNP	T	C	0.251082	0.0178391	11337	0	65.8	TRUE	0.148794	0.026853	5093	3.09e-08	0.005995	0.297588	0.00178404
cg13944838_CoRSIV	chr5:179618025:SNP	T	C	-0.683717	0.0177051	18722	0	40.4	TRUE	-0.549161	0.033622	5101	5.68e-59	0.04972	1.09832	0.0546086
cg13952159_CoRSIV	chr12:48509764:SNP	A	G	0.168302	0.0091627	27739	0	38.8	TRUE	0.193758	0.020773	5101	1.34e-20	0.01678	0.387516	0.00650252
cg13972423_CoRSIV	chr14:59250404:SNP	A	G	0.384279	0.0094683	26105	0	29	TRUE	0.352436	0.022034	5101	8.59e-57	0.04778	0.704872	0.0336788
cg13985597_CoRSIV	chr9:6650231:SNP	T	C	-0.513401	0.0132109	23577	0	91.3	TRUE	-0.395871	0.030858	5016	2.24e-37	0.03178	0.791742	0.0251616
cg14013597_CoRSIV	chr2:130661143:SNP	T	G	-0.329948	0.0084935	27190	0	56.4	TRUE	-0.302321	0.019961	5101	5.25e-51	0.04305	0.604642	0.0260298
cg14027288_CoRSIV	chr1:180918705:SNP	C	G	0.550124	0.011127	16811	0	48.4	TRUE	0.479738	0.021354	5100	3.25e-106	0.09008	0.959476	0.0864296
cg14036627_CoRSIV	chr6:31024796:SNP	A	G	-0.54585	0.0139848	20469	0	65.4	TRUE	-0.3382	0.025001	5101	2.48e-41	0.03465	0.6764	0.0234373
cg14038058_CoRSIV	chr4:165861678:SNP	A	C	-0.336299	0.0086337	26587	0	42.2	TRUE	-0.312358	0.020223	5100	5.69e-53	0.0447	0.624716	0.0279248
cg14073986_CoRSIV	chr20:57563061:SNP	T	C	0.460631	0.0112326	25106	0	25.5	TRUE	0.484439	0.026081	5101	9.84e-76	0.06338	0.968878	0.0614075
cg14078639_CoRSIV	chr17:16487624:SNP	A	G	0.272575	0.0191989	21895	0	21.5	TRUE	0.268283	0.040163	5101	2.52e-11	0.008675	0.536566	0.00465471
cg14089267_CoRSIV	chr13:23331219:SNP	T	C	0.356289	0.0091716	27225	0	46.9	TRUE	0.274639	0.021424	5101	2.51e-37	0.03122	0.549278	0.0171485
cg14089881_CoRSIV	chr1:6269340:SNP	A	G	-0.845501	0.0209947	17277	0	27.4	TRUE	-0.812646	0.036989	5101	2.4e-101	0.08647	1.62529	0.140539
cg14101117_CoRSIV	chr6:161755559:SNP	T	G	-0.747377	0.0188542	26630	0	67.8	TRUE	-0.758768	0.043481	5101	5.71e-67	0.05636	1.51754	0.0855283
cg14117219_CoRSIV	chr9:94412540:SNP	A	C	0.553869	0.0111445	27135	0	72	TRUE	0.506978	0.025264	5101	8.93e-88	0.07319	1.01396	0.0742114
cg14131536_CoRSIV	chr2:97568453:SNP	A	G	-0.259674	0.0140834	24001	0	23.7	TRUE	-0.276839	0.028949	5101	1.43e-21	0.01762	0.553678	0.00975581
cg14150197_CoRSIV	chr9:6650231:SNP	T	C	0.741376	0.0140166	19551	0	70.8	TRUE	0.784487	0.027334	5087	3.16e-171	0.1394	1.56897	0.218715
cg14159672_CoRSIV	chr1:205575535:SNP	A	G	0.425045	0.0100582	23620	0	64.1	TRUE	0.41145	0.021856	5101	1.06e-77	0.06499	0.8229	0.0534803
cg14161159_CoRSIV	chr2:132296996:SNP	A	C	-0.400217	0.0091966	23380	0	30.5	TRUE	-0.37008	0.020013	5101	6.63e-75	0.06285	0.74016	0.0465191
cg14161821_CoRSIV	chr9:6859189:SNP	A	C	0.507747	0.0100665	23049	0	83	TRUE	0.559407	0.021307	5101	7.48e-146	0.1191	1.11881	0.133251
cg14192029_CoRSIV	chr4:110646:SNP	A	G	-0.575173	0.0104368	17218	0	76	TRUE	-0.653483	0.019211	5101	1.26e-236	0.185	1.30697	0.241789
cg14228592_CoRSIV	chr8:145580535:SNP	C	G	-1.09778	0.0175411	20157	0	71.3	TRUE	-1.05082	0.034871	5101	9.39e-191	0.1512	2.10164	0.317768
cg14251009_CoRSIV	chr9:90589016:SNP	A	G	0.348533	0.0090006	24675	0	79.2	TRUE	0.267518	0.020453	4976	1.85e-38	0.03325	0.535036	0.0177899
cg14291745_CoRSIV	chr10:135211183:SNP	T	C	0.23242	0.0231699	12564	0	6	TRUE	0.222134	0.036848	5101	1.73e-09	0.007077	0.444268	0.00314409
cg14318858_CoRSIV	chr19:50167726:SNP	C	G	0.707042	0.012847	20638	0	75.1	TRUE	0.73802	0.02493	5101	2.05e-181	0.1467	1.47604	0.216535
cg14329783_CoRSIV	chr7:75657719:SNP	T	C	-0.182593	0.0091498	27736	0	11.6	TRUE	-0.190172	0.021791	5100	3.03e-18	0.01472	0.380344	0.00559866
cg14332815_CoRSIV	chr11:17812540:SNP	T	G	0.25197	0.0223022	20354	0	16.7	TRUE	0.258381	0.046442	5055	2.72e-08	0.006088	0.516762	0.00314605
cg14349977_CoRSIV	chr4:187347697:SNP	A	G	0.115987	0.0110425	21667	0	17.9	TRUE	0.140623	0.022282	5101	2.9e-10	0.007751	0.281246	0.00217994
cg14417784_CoRSIV	chr2:130890386:SNP	A	G	0.37041	0.0095275	22179	0	58.7	TRUE	0.380964	0.020262	5101	2.74e-77	0.06484	0.761928	0.0494034
cg14503395_CoRSIV	chr9:126099604:SNP	A	G	0.417984	0.0085701	25261	0	26.8	TRUE	0.408915	0.019295	5101	2.66e-97	0.08095	0.81783	0.0662033
cg14508358_CoRSIV	chr9:6654795:SNP	A	G	0.54693	0.009532	24384	0	68.3	TRUE	0.418581	0.021686	5101	2.75e-81	0.06809	0.837162	0.0570024
cg14560110_CoRSIV	chr17:19869426:SNP	T	C	0.176026	0.0126995	26386	0	0	TRUE	0.167518	0.028991	5100	7.78e-09	0.006507	0.335036	0.00218008
cg14587401_CoRSIV	chr5:94764006:SNP	A	G	-0.752346	0.0189114	15389	0	81.2	TRUE	-0.806243	0.037527	5063	6.32e-100	0.08358	1.61249	0.134772
cg14604444_CoRSIV	chr12:130739141:SNP	T	G	-0.70122	0.0155007	8799	0	67.8	TRUE	-0.710379	0.02006	5101	3.67e-256	0.1974	1.42076	0.280458
cg14625636_CoRSIV	chr9:99898755:SNP	A	G	-0.81209	0.0185353	20330	0	55.9	TRUE	-0.748125	0.038752	5101	2.46e-81	0.06812	1.49625	0.101925
cg14667685_CoRSIV	chr19:53064222:SNP	A	C	0.283692	0.0166261	24740	0	2.7	FALSE	0.362452	0.039219	5101	2.93e-20	0.01647	0.724904	0.0119392
cg14687298_CoRSIV	chr12:31230300:SNP	C	G	-0.15673	0.0088926	25473	0	44.2	TRUE	-0.160945	0.019803	5101	4.92e-16	0.01279	0.32189	0.00411697
cg14716792_CoRSIV	chr11:55030994:SNP	T	C	-0.894944	0.02276	15125	0	93.8	TRUE	-0.567545	0.040367	5097	1.8e-44	0.03735	1.13509	0.0423956
cg14721632_CoRSIV	chr8:144562603:SNP	T	C	0.47642	0.0119286	24322	0	85.9	TRUE	0.501171	0.031273	4966	3.91e-56	0.04919	1.00234	0.0493052
cg14752227_CoRSIV	chr20:32163783:SNP	T	C	-0.161872	0.020663	20880	0	50.9	FALSE	-0.188134	0.049564	5101	0.000148	0.002818	0.376268	0.00106032
cg14759977_CoRSIV	chr13:41073494:SNP	T	C	-0.286119	0.0197296	21820	0	41	TRUE	-0.217654	0.045965	5101	2.23e-06	0.004378	0.435308	0.00190578
cg14773178_CoRSIV	chr5:1853289:SNP	A	G	-0.520679	0.011979	23320	0	31.2	TRUE	-0.578857	0.025445	5101	7.96e-111	0.09214	1.15771	0.106672
cg14789551_CoRSIV	chr2:130323010:SNP	A	G	-0.471026	0.0081916	26460	0	77.7	TRUE	-0.48995	0.018611	5101	5.96e-146	0.1197	0.9799	0.117294
cg14789911_CoRSIV	chr21:47576776:SNP	C	G	-0.667869	0.0160479	22037	0	58.2	TRUE	-0.612609	0.032963	5101	9.14e-76	0.06344	1.22522	0.0777278
cg14790876_CoRSIV	chr1:2782593:SNP	A	G	0.440376	0.0094127	20475	0	87.3	TRUE	0.605584	0.019402	5098	3.11e-201	0.1605	1.21117	0.194392
cg14801238_CoRSIV	chr6:25786226:SNP	T	C	0.0941698	0.0133469	25959	0	32.9	FALSE	0.13832	0.033725	5101	4.15e-05	0.003288	0.27664	0.000909592
cg14804593_CoRSIV	chr4:189130429:SNP	T	C	0.184809	0.0143905	10654	0	55	TRUE	0.27303	0.021427	5101	6.68e-37	0.03086	0.54606	0.0168514
cg14815891_CoRSIV	chr20:29542105:SNP	A	G	-0.410895	0.0208217	8704	0	0	TRUE	-0.38828	0.027301	5101	1.86e-45	0.03816	0.77656	0.0296335
cg14829360_CoRSIV	chr17:73977993:SNP	A	G	-0.573571	0.0490899	11177	0	0	TRUE	-0.60334	0.084145	5094	8.02e-13	0.009996	1.20668	0.012062
cg14884932_CoRSIV	chr19:51767844:SNP	T	C	-0.453125	0.008907	25180	0	81.5	TRUE	-0.452429	0.019761	5101	5.2e-111	0.09322	0.904858	0.0843509
cg14893161_CoRSIV	chr1:205575535:SNP	A	G	0.422951	0.0100614	23620	0	65	TRUE	0.405867	0.021876	5101	2.37e-75	0.06324	0.811734	0.0513341
cg14906510_CoRSIV	chr12:7657543:SNP	T	C	-0.145574	0.0157726	24278	0	55.9	TRUE	-0.129304	0.035988	5101	0.000329	0.002525	0.258608	0.000652985
cg14933468_CoRSIV	chr19:11870391:SNP	A	T	0.365491	0.0090175	26564	0	57.2	FALSE	0.366569	0.020717	5100	7.47e-69	0.05786	0.733138	0.0424194
cg15007959_CoRSIV	chr11:128440646:SNP	A	G	-0.160069	0.0085209	27078	0	21.4	FALSE	-0.197503	0.019559	5101	7.36e-24	0.0196	0.395006	0.00774212
cg15019001_CoRSIV	chr6:32744892:SNP	T	C	-0.140361	0.0187409	21456	0	31.7	TRUE	-0.148324	0.040982	5101	0.000297	0.002562	0.296648	0.000760012
cg15105060_CoRSIV	chr4:6920869:SNP	A	G	0.0819908	0.008705	26352	0	41.2	TRUE	0.084147	0.019472	5098	1.57e-05	0.003651	0.168294	0.000614441
cg15116481_CoRSIV	chr19:51293055:SNP	A	G	0.489948	0.0126499	19163	0	54.4	TRUE	0.488508	0.025623	5101	1.92e-79	0.06654	0.977016	0.0650106
cg15128510_CoRSIV	chr19:57737288:SNP	A	T	-0.369024	0.0093007	26630	0	54	TRUE	-0.361363	0.020626	5087	1.12e-67	0.05693	0.722726	0.0411448
cg15145174_CoRSIV	chr5:6704137:SNP	T	C	-0.396958	0.008783	26381	0	85.5	TRUE	-0.429182	0.020015	5073	9.62e-100	0.08314	0.858364	0.0713644
cg15174564_CoRSIV	chr11:120812025:SNP	A	C	-0.116379	0.009699	27255	0	20.3	TRUE	-0.103635	0.022536	4979	4.36e-06	0.004231	0.20727	0.000876959
cg15190383_CoRSIV	chr19:18667281:SNP	A	C	-0.116663	0.0092959	23886	0	20.4	TRUE	-0.101799	0.020094	5101	4.14e-07	0.005008	0.203598	0.00101962
cg15192736_CoRSIV	chr22:49407716:SNP	T	C	-0.232536	0.0087075	27223	0	11.7	TRUE	-0.237316	0.020132	5101	7.31e-32	0.02653	0.474632	0.012592
cg15212455_CoRSIV	chr7:39173488:SNP	C	G	-0.733501	0.0160221	27229	0	66.9	TRUE	-0.657779	0.035895	5101	9.29e-74	0.06179	1.31556	0.0812883
cg15277677_CoRSIV	chr11:131643933:SNP	T	G	-0.331788	0.0084866	26354	0	73.6	TRUE	-0.328963	0.019347	5101	8.08e-64	0.05366	0.657926	0.0353043
cg15283904_CoRSIV	chr10:27612360:SNP	A	G	-0.122008	0.009379	22408	0	28.6	TRUE	-0.092402	0.020055	5097	4.13e-06	0.004149	0.184804	0.000766752
cg15398841_CoRSIV	chr4:74727060:SNP	A	G	0.914377	0.023219	22764	0	54.2	TRUE	0.974269	0.048477	5101	6.61e-88	0.0734	1.94854	0.143023
cg15463284_CoRSIV	chr11:18398958:SNP	A	G	-0.447781	0.0083728	26429	0	70.7	TRUE	-0.399966	0.019256	5101	8.85e-94	0.07801	0.799932	0.0624027
cg15469871_CoRSIV	chr10:27277310:SNP	A	G	0.389494	0.0086403	26649	0	46.7	TRUE	0.369225	0.019944	5101	5.14e-75	0.06298	0.73845	0.0465076
cg15473092_CoRSIV	chr2:130761737:SNP	T	C	-0.386847	0.0095846	21041	0	68.7	TRUE	-0.374278	0.019444	5101	6.6e-81	0.06774	0.748556	0.0507072
cg15497724_CoRSIV	chr19:51718867:SNP	A	G	-0.142455	0.0103351	26470	0	0	TRUE	-0.107166	0.023479	5101	5.07e-06	0.004069	0.214332	0.000872117
cg15541040_CoRSIV	chr2:3238710:SNP	A	G	-0.31123	0.0142634	22678	0	47	TRUE	-0.304816	0.029371	5101	4.19e-25	0.02069	0.609632	0.0126133
cg15541193_CoRSIV	chr8:144344261:SNP	T	G	0.153665	0.0093361	27731	0	44.3	TRUE	0.222481	0.021812	4958	3.43e-24	0.02056	0.444962	0.00914842
cg15557168_CoRSIV	chr22:42537196:SNP	T	C	0.651823	0.0089764	22465	0	73.5	TRUE	0.621686	0.019782	5101	7.78e-206	0.1623	1.24337	0.201799
cg15595212_CoRSIV	chr1:248074512:SNP	T	C	0.101462	0.0111272	25150	0	70.9	TRUE	0.240054	0.025169	5099	1.82e-21	0.01753	0.480108	0.00841629
cg15595755_CoRSIV	chr5:1878440:SNP	T	C	0.660036	0.0213623	13623	0	79	TRUE	0.572008	0.032865	5101	8.75e-67	0.05608	1.14402	0.0641564
cg15616257_CoRSIV	chr21:40702786:SNP	A	G	-0.509126	0.0127697	23839	0	59.5	TRUE	-0.511572	0.026322	5100	1.97e-82	0.06898	1.02314	0.0705765
cg15690347_CoRSIV	chr11:128436953:SNP	T	C	0.162969	0.0084752	27597	0	34.8	FALSE	0.200394	0.01962	5101	2.28e-24	0.02005	0.400788	0.0080358
cg15721243_CoRSIV	chr19:53331660:SNP	T	C	0.421256	0.0490734	5623	0	0	TRUE	0.336099	0.052158	5101	1.24e-10	0.008078	0.672198	0.00543001
cg15726045_CoRSIV	chr3:145616281:SNP	A	T	0.191136	0.0092737	27030	0	52.2	TRUE	0.130048	0.021489	5101	1.49e-09	0.007132	0.260096	0.00185501
cg15727925_CoRSIV	chr19:9324863:SNP	A	G	-0.49131	0.0182932	22753	0	49.6	TRUE	-0.42778	0.037641	5101	9.56e-30	0.0247	0.85556	0.0211323
cg15729578_CoRSIV	chr3:195304477:SNP	C	G	0.5727	0.014766	10423	0	36.4	TRUE	0.654332	0.020848	5101	8.83e-206	0.1619	1.30866	0.211873
cg15737123_CoRSIV	chr6:32297818:SNP	T	C	-0.161287	0.0180164	16639	0	7.8	TRUE	-0.164039	0.037782	5101	1.44e-05	0.003683	0.328078	0.00120831
cg15750303_CoRSIV	chr2:18751588:SNP	T	C	-0.348661	0.0206446	23081	0	40.2	TRUE	-0.297654	0.047493	5101	3.83e-10	0.007644	0.595308	0.00455053
cg15756319_CoRSIV	chr13:113288426:SNP	T	C	-0.86875	0.0070846	24833	0	87.4	TRUE	-0.862332	0.015654	5101	1e-300	0.3731	1.72466	0.643472
cg15764593_CoRSIV	chr10:806369:SNP	A	G	0.469312	0.0109613	24988	0	86.9	TRUE	0.654217	0.023295	5101	7.24e-166	0.134	1.30843	0.17533
cg15782153_CoRSIV	chr7:767487:SNP	C	G	0.50715	0.012466	11100	0	69.9	TRUE	0.440511	0.019078	5101	1.51e-111	0.09466	0.881022	0.0833975
cg15825916_CoRSIV	chr19:46950084:SNP	A	G	-0.880072	0.0180035	24230	0	62.8	TRUE	-0.983368	0.035973	5101	3.95e-156	0.1278	1.96674	0.251349
cg15899727_CoRSIV	chr1:959155:SNP	A	G	-0.420974	0.0151945	7822	0	64.8	TRUE	-0.444669	0.019501	5101	6.95e-111	0.09254	0.889338	0.0822993
cg15975750_CoRSIV	chr12:100782008:SNP	A	G	0.240243	0.0149362	24203	0	40.1	TRUE	0.288551	0.03391	5101	2e-17	0.014	0.577102	0.00807943
cg15988970_CoRSIV	chr13:43498434:SNP	T	C	0.173767	0.0122106	21592	0	57.3	TRUE	0.124834	0.024923	5101	5.58e-07	0.004896	0.249668	0.00122237
cg16004501_CoRSIV	chr18:54799177:SNP	T	C	0.326084	0.0097629	27746	0	52.3	TRUE	0.324817	0.022696	5101	5.29e-46	0.03862	0.649634	0.0250889
cg16072462_CoRSIV	chr4:74727060:SNP	A	G	0.91359	0.0232228	22764	0	52.2	TRUE	0.954623	0.048554	5101	3.31e-84	0.07047	1.90925	0.134545
cg16073143_CoRSIV	chr6:159338019:SNP	T	C	-0.365708	0.0089488	27750	0	50	TRUE	-0.310186	0.02082	5100	1.17e-49	0.04172	0.620372	0.0258819
cg16102102_CoRSIV	chr5:82971512:SNP	A	G	0.418007	0.0089114	23111	0	58.6	TRUE	0.396067	0.019049	5101	7.24e-94	0.07815	0.792134	0.0619053
cg16154810_CoRSIV	chr22:47108669:SNP	A	G	0.502922	0.0096686	27315	0	60	TRUE	0.524609	0.021936	5101	5.5e-121	0.1009	1.04922	0.105866
cg16178415_CoRSIV	chr10:81919800:SNP	T	C	-0.117772	0.0090629	26449	0	13.4	TRUE	-0.105993	0.020753	5100	3.34e-07	0.005091	0.211986	0.00107922
cg16201418_CoRSIV	chr4:61234768:SNP	C	G	0.403557	0.0094176	25557	0	51.2	TRUE	0.349086	0.021307	5101	2.57e-59	0.05001	0.698172	0.0349156
cg16260126_CoRSIV	chr10:4878972:SNP	A	G	-0.414055	0.0105258	27230	0	57	TRUE	-0.43605	0.023873	5101	4.43e-73	0.06141	0.8721	0.0535557
cg16293892_CoRSIV	chr5:77132968:SNP	A	T	0.595526	0.0149361	11775	0	69.1	TRUE	0.528936	0.022256	5101	8.45e-121	0.09972	1.05787	0.105491
cg16301894_CoRSIV	chr4:129382079:SNP	T	G	0.438417	0.0097536	27257	0	29.2	TRUE	0.411327	0.021859	5101	1.68e-77	0.06493	0.822654	0.0534149
cg16333262_CoRSIV	chr14:76584627:SNP	A	G	-0.402883	0.0096034	22918	0	56.7	TRUE	-0.423809	0.020764	5101	9.73e-91	0.07553	0.847618	0.0640206
cg16345366_CoRSIV	chr10:15003077:SNP	T	C	-0.154697	0.009822	22065	0	48.6	TRUE	-0.231954	0.021022	5101	3.82e-28	0.02332	0.463908	0.0108183
cg16358155_CoRSIV	chr3:195496198:SNP	A	C	-0.228258	0.0191421	17699	0	0	TRUE	-0.271603	0.035022	5101	9.69e-15	0.01166	0.543206	0.00633378
cg16362181_CoRSIV	chr3:45374496:SNP	T	G	0.0916315	0.0086362	27219	0	38	TRUE	0.084721	0.019617	5099	1.59e-05	0.003646	0.169442	0.000617786
cg16372632_CoRSIV	chr16:55731164:SNP	A	G	0.389404	0.0089873	25570	0	37.9	TRUE	0.318981	0.02019	5101	2.53e-55	0.04667	0.637962	0.0297737
cg16386425_CoRSIV	chr10:583221:SNP	A	C	-0.141578	0.0161325	25869	0	44.2	TRUE	-0.139342	0.037087	5095	0.000174	0.002764	0.278684	0.000770283
cg16387046_CoRSIV	chr12:55224926:SNP	T	C	0.99134	0.0076289	26426	0	79.8	TRUE	0.971067	0.017106	5101	1e-300	0.3872	1.94213	0.751994
cg16414030_CoRSIV	chr3:133475563:SNP	T	G	-0.621735	0.007927	26394	0	77.1	TRUE	-0.556914	0.018581	5101	3.26e-186	0.1498	1.11383	0.166851
cg16449687_CoRSIV	chr10:42397373:SNP	T	G	0.552686	0.0134038	9496	0	31.9	TRUE	0.45407	0.01894	5101	4.33e-121	0.1013	0.90814	0.0919946
cg16462006_CoRSIV	chr14:95118485:SNP	A	G	-0.397178	0.009005	24998	0	42.5	TRUE	-0.456611	0.020045	5101	7.38e-111	0.09237	0.913222	0.0843543
cg16474696_CoRSIV	chr19:13840570:SNP	T	C	0.345173	0.008869	24998	0	25.4	TRUE	0.308976	0.020103	5101	1.18e-52	0.04428	0.617952	0.0273629
cg16505953_CoRSIV	chr19:4758436:SNP	A	C	-0.153121	0.0099016	22089	0	48.7	TRUE	-0.207348	0.020626	5101	1.18e-23	0.01943	0.414696	0.00805754
cg16523850_CoRSIV	chr6:54011193:SNP	A	G	0.505456	0.012705	26456	0	35.5	TRUE	0.392825	0.030773	5101	4.99e-37	0.03097	0.78565	0.0243316
cg16532282_CoRSIV	chr1:226069545:SNP	T	G	0.275445	0.021956	27735	0	59.6	TRUE	0.435338	0.058715	5099	1.34e-13	0.01067	0.870676	0.00929011
cg16571642_CoRSIV	chr7:157941943:SNP	T	G	0.582746	0.0118709	21978	0	52.1	TRUE	0.603615	0.025359	5101	7.72e-121	0.1	1.20723	0.120723
cg16584393_CoRSIV	chr18:14553175:SNP	C	G	-0.175308	0.032673	6603	0	0	TRUE	-0.195989	0.038316	5101	3.2e-07	0.005105	0.391978	0.00200105
cg16602316_CoRSIV	chr14:93389965:SNP	T	C	0.292601	0.0297453	20632	0	19.2	TRUE	0.335998	0.054464	5101	7.14e-10	0.007409	0.671996	0.00497882
cg16609021_CoRSIV	chr7:157732286:SNP	C	G	-0.597084	0.0122732	26907	0	69.5	TRUE	-0.583293	0.029335	5101	4.7e-86	0.07196	1.16659	0.0839475
cg16705744_CoRSIV	chr3:27722554:SNP	T	C	0.43145	0.0110548	26434	0	79.1	TRUE	0.544769	0.024208	5098	2.55e-106	0.0904	1.08954	0.0984942
cg16732787_CoRSIV	chr1:228021903:SNP	T	C	-0.176942	0.0170617	26456	0	45.6	TRUE	-0.209318	0.039075	5099	8.66e-08	0.005598	0.418636	0.00234352
cg16761754_CoRSIV	chr14:105094058:SNP	A	G	0.740758	0.0130304	10967	0	74	TRUE	0.833835	0.018866	5101	1e-300	0.277	1.66767	0.461945
cg16784985_CoRSIV	chr21:44072377:SNP	A	C	-0.410822	0.0099205	25520	0	68	TRUE	-0.405566	0.022606	5101	8.76e-71	0.05938	0.811132	0.048165
cg16874583_CoRSIV	chr12:7725892:SNP	T	C	-0.45183	0.0092974	23954	0	40.1	TRUE	-0.512101	0.020657	5100	8e-131	0.1076	1.0242	0.110204
cg16875032_CoRSIV	chr13:112608071:SNP	A	G	0.581367	0.0114097	26468	0	45.9	FALSE	0.43178	0.027345	5101	3.07e-55	0.04662	0.86356	0.0402592
cg16922753_CoRSIV	chr8:1085374:SNP	T	C	0.522451	0.0095098	24297	0	58.5	TRUE	0.533081	0.020837	5101	1.66e-136	0.1138	1.06616	0.121329
cg16956133_CoRSIV	chr2:534069:SNP	T	C	-0.356539	0.0236631	21955	0	0	TRUE	-0.336938	0.047939	5073	2.24e-12	0.009648	0.673876	0.00650156
cg16983916_CoRSIV	chr7:156154208:SNP	C	G	0.400458	0.00936	24996	0	69	TRUE	0.511409	0.020626	5099	7.92e-131	0.1076	1.02282	0.110055
cg16989719_CoRSIV	chr2:238334012:SNP	C	G	0.690532	0.0151026	27244	0	40.4	TRUE	0.555996	0.035414	5100	8.5e-55	0.04612	1.11199	0.0512851
cg17022393_CoRSIV	chr7:158668513:SNP	T	C	0.172596	0.014147	25582	0	31.6	TRUE	0.24516	0.031505	5095	7.88e-15	0.01175	0.49032	0.00576126
cg17035899_CoRSIV	chr4:181762:SNP	T	G	0.0963247	0.0125912	27132	0	32.7	TRUE	0.142755	0.028783	5101	7.18e-07	0.004801	0.28551	0.00137073
cg17052675_CoRSIV	chr2:3798267:SNP	T	C	-0.575982	0.0148757	21707	0	5.7	TRUE	-0.546929	0.02957	5101	6.36e-75	0.06287	1.09386	0.0687709
cg17059388_CoRSIV	chr4:177238737:SNP	A	T	-0.379045	0.0091446	26470	0	83.2	TRUE	-0.479851	0.020928	5101	4.56e-111	0.09347	0.959702	0.0897033
cg17071417_CoRSIV	chr19:50932690:SNP	T	C	-0.458579	0.0094517	20880	0	40.6	TRUE	-0.456891	0.019076	5101	4.79e-121	0.1011	0.913782	0.0923834
cg17074339_CoRSIV	chr19:22089575:SNP	T	C	-0.487555	0.0095283	22832	0	60.1	FALSE	-0.440832	0.020897	5101	1.33e-96	0.08027	0.881664	0.0707712
cg17098979_CoRSIV	chr2:241516094:SNP	C	G	0.703798	0.0173978	27122	0	46.5	TRUE	0.681452	0.041075	5101	7.53e-61	0.05122	1.3629	0.0698079
cg17099656_CoRSIV	chr22:47173204:SNP	A	G	-0.531244	0.0134188	26265	0	12.8	TRUE	-0.485227	0.029828	5101	9.8e-59	0.04934	0.970454	0.0478822
cg17178900_CoRSIV	chr1:205575535:SNP	A	G	0.420097	0.0100642	23620	0	68.3	TRUE	0.382027	0.02196	5101	9.33e-67	0.05603	0.764054	0.0428099
cg17246694_CoRSIV	chr1:24421804:SNP	A	G	0.355044	0.0091579	23060	0	61.9	TRUE	0.34587	0.019701	5100	7.69e-68	0.05701	0.69174	0.0394361
cg17250082_CoRSIV	chr6:31275663:SNP	A	C	0.480085	0.0115025	20007	0	74.2	TRUE	0.568486	0.023287	5101	5.63e-126	0.1046	1.13697	0.118927
cg17292337_CoRSIV	chr12:31158269:SNP	T	C	-0.342639	0.0313406	6981	0	0	TRUE	-0.290383	0.038341	5101	3.95e-14	0.01112	0.580766	0.00645812
cg17434634_CoRSIV	chr19:49519466:SNP	A	G	-0.178327	0.009438	23181	0	46.4	TRUE	-0.200442	0.020449	5101	1.41e-22	0.01849	0.400884	0.00741234
cg17435250_CoRSIV	chr19:41258381:SNP	T	C	0.275091	0.0278914	24479	0	56.4	TRUE	0.302192	0.052794	5101	1.08e-08	0.006384	0.604384	0.00385839
cg17460445_CoRSIV	chr1:35409736:SNP	A	G	-0.292952	0.0229518	17751	0	19.3	FALSE	-0.324298	0.04569	5101	1.37e-12	0.009783	0.648596	0.00634522
cg17509563_CoRSIV	chr19:56954103:SNP	A	C	0.198751	0.0100805	27143	0	17.6	FALSE	0.23602	0.023484	5100	1.21e-23	0.01943	0.47204	0.00917174
cg17524265_CoRSIV	chr8:144770089:SNP	A	G	-0.476054	0.01201	24014	0	57.3	TRUE	-0.366949	0.026084	5101	1.6e-44	0.03736	0.733898	0.0274184
cg17529386_CoRSIV	chr6:170451577:SNP	T	C	-0.127094	0.0107943	20770	0	5.3	TRUE	-0.131599	0.023911	5101	3.82e-08	0.005905	0.263198	0.00155418
cg17545182_CoRSIV	chr1:247616319:SNP	T	C	-0.743389	0.0114441	22861	0	79.4	TRUE	-0.829211	0.02486	5101	8.67e-231	0.1791	1.65842	0.297023
cg17553881_CoRSIV	chr5:403577:SNP	A	G	-0.519604	0.0102794	20406	0	69.8	TRUE	-0.470527	0.02143	5101	2.63e-101	0.08638	0.941054	0.0812882
cg17588350_CoRSIV	chr11:60161651:SNP	T	C	0.141693	0.0095837	27257	0	41.8	TRUE	0.17264	0.022186	5101	7.88e-15	0.01174	0.34528	0.00405359
cg17598339_CoRSIV	chr2:170284603:SNP	T	C	-0.471079	0.011038	24390	0	35.6	TRUE	-0.479719	0.024162	5101	6.91e-86	0.07176	0.959438	0.0688493
cg17611045_CoRSIV	chr3:192289154:SNP	T	C	0.112248	0.0150872	9393	0	32.5	TRUE	0.123074	0.020604	5100	2.41e-09	0.00695	0.246148	0.00171073
cg17697873_CoRSIV	chr8:1632867:SNP	T	G	0.443699	0.0185624	15419	0	78.4	TRUE	0.541049	0.035874	5101	8.98e-51	0.0427	1.0821	0.0462056
cg17728600_CoRSIV	chr15:77251889:SNP	A	G	-0.625132	0.0139614	24141	0	83.3	TRUE	-0.690792	0.030327	5064	7.41e-111	0.09297	1.38158	0.128446
cg17780447_CoRSIV	chr19:22182053:SNP	T	C	-0.0836972	0.0087871	25945	0	10.9	TRUE	-0.072468	0.020034	5101	0.000299	0.00256	0.144936	0.000371036
cg17858911_CoRSIV	chr18:12046694:SNP	A	G	0.336994	0.0085158	27204	0	12.2	FALSE	0.32867	0.019412	5101	3.72e-63	0.05323	0.65734	0.0349902
cg17878506_CoRSIV	chr16:87697924:SNP	T	C	0.422678	0.0102348	23041	0	58	FALSE	0.492645	0.021773	5101	2.85e-107	0.09124	0.98529	0.0898979
cg17920646_CoRSIV	chr8:165405:SNP	T	G	-0.642692	0.0129969	9649	0	70	TRUE	-0.661435	0.017641	5101	5.46e-286	0.2161	1.32287	0.285872
cg17931227_CoRSIV	chr6:30440548:SNP	T	C	0.138848	0.0109427	17280	0	0	TRUE	0.097973	0.020377	5093	1.55e-06	0.00452	0.195946	0.000885676
cg17959722_CoRSIV	chr9:140444078:SNP	T	C	0.684585	0.0159154	5884	0	91.7	TRUE	0.781485	0.01802	5101	1e-300	0.2695	1.56297	0.42122
cg17967673_CoRSIV	chr19:38352758:SNP	A	C	-0.10273	0.0089432	26873	0	15.8	TRUE	-0.126131	0.020268	5101	5.07e-10	0.007538	0.252262	0.00190155
cg18009000_CoRSIV	chr10:71714998:SNP	A	G	0.301425	0.0091799	27255	0	29.6	TRUE	0.290098	0.020754	5101	5.52e-44	0.0369	0.580196	0.0214092
cg18009484_CoRSIV	chr11:131549702:SNP	T	C	0.233097	0.0099551	27314	0	33.6	TRUE	0.194791	0.023443	5101	1.11e-16	0.01336	0.389582	0.00520482
cg18033770_CoRSIV	chr9:139403554:SNP	T	C	-0.154968	0.0091013	23834	0	0	TRUE	-0.192592	0.020617	5101	1.18e-20	0.01682	0.385184	0.00647879
cg18057887_CoRSIV	chr11:133686324:SNP	T	C	0.201708	0.009622	27739	0	37.2	TRUE	0.210957	0.022337	5101	4.38e-21	0.01719	0.421914	0.0072527
cg18075691_CoRSIV	chr19:58566754:SNP	C	G	-0.402226	0.0101298	18775	0	62.9	TRUE	-0.405998	0.020175	5101	4.63e-88	0.07358	0.811996	0.0597467
cg18089426_CoRSIV	chr14:100815146:SNP	A	G	0.160139	0.0102553	27138	0	39.6	TRUE	0.141608	0.023246	5101	1.18e-09	0.007225	0.283216	0.00204624
cg18110333_CoRSIV	chr16:46638788:SNP	A	G	0.460389	0.0115802	13393	0	66.6	FALSE	0.356272	0.019543	5101	6.86e-73	0.06119	0.712544	0.0436006
cg18130688_CoRSIV	chr16:67560613:SNP	T	C	-0.206866	0.014934	19998	0	48	FALSE	-0.251714	0.032078	5100	4.71e-15	0.01193	0.503428	0.0060059
cg18171855_CoRSIV	chr10:2630436:SNP	T	C	0.226969	0.0135158	26821	0	37.8	TRUE	0.300868	0.032424	5101	2.07e-20	0.01661	0.601736	0.00999484
cg18192325_CoRSIV	chr2:105798717:SNP	C	G	-0.156159	0.0103571	25004	0	0	TRUE	-0.135893	0.023305	5101	5.68e-09	0.006624	0.271786	0.00180031
cg18198730_CoRSIV	chr1:247670957:SNP	A	G	-0.826631	0.0172912	26621	0	48.5	TRUE	-0.783508	0.038464	5095	3.86e-90	0.07533	1.56702	0.118043
cg18199495_CoRSIV	chr1:19666328:SNP	T	G	-0.318491	0.0287182	21280	0	0	TRUE	-0.403178	0.057749	5101	3.11e-12	0.009469	0.806356	0.00763538
cg18217622_CoRSIV	chr6:170364169:SNP	A	G	-0.245542	0.0237561	22310	0	36.5	TRUE	-0.262653	0.060278	5098	1.35e-05	0.003712	0.525306	0.00194994
cg18224942_CoRSIV	chr1:1010717:SNP	T	C	-0.0643718	0.0093109	23415	0	18.5	TRUE	-0.105302	0.020342	5101	2.32e-07	0.005228	0.210604	0.00110104
cg18232235_CoRSIV	chr12:11692064:SNP	T	C	-1.06754	0.0274302	11532	0	60.6	TRUE	-0.924163	0.052502	4683	4.48e-67	0.06208	1.84833	0.114744
cg18254983_CoRSIV	chr19:51291606:SNP	C	G	-0.49952	0.0126456	19162	0	63.6	TRUE	-0.577068	0.024899	5101	9.87e-116	0.0953	1.15414	0.109989
cg18273401_CoRSIV	chr14:55287623:SNP	A	C	0.160385	0.0141385	26901	0	36.5	TRUE	0.260456	0.030791	5096	3.09e-17	0.01385	0.520912	0.00721463
cg18281939_CoRSIV	chr5:77436400:SNP	T	C	-0.268111	0.0287191	25253	0	0	TRUE	-0.360203	0.074061	5101	1.19e-06	0.004618	0.720406	0.00332684
cg18311871_CoRSIV	chr7:157676238:SNP	A	C	0.245471	0.0106323	21873	0	35.3	TRUE	0.241156	0.022249	5101	3.19e-27	0.02252	0.482312	0.0108617
cg18312782_CoRSIV	chr17:62227609:SNP	T	C	1.17374	0.0423954	18815	0	32.6	TRUE	1.25139	0.088902	5101	1.43e-44	0.0374	2.50279	0.0936043
cg18322025_CoRSIV	chr11:6920803:SNP	T	C	0.20757	0.0090445	23973	0	41.1	FALSE	0.21159	0.021379	4541	6.94e-23	0.02113	0.42318	0.00894179
cg18366169_CoRSIV	chr5:1953975:SNP	A	G	-0.118862	0.0106396	25161	0	5.4	TRUE	-0.144486	0.023838	5099	1.41e-09	0.007156	0.288972	0.00206788
cg18373318_CoRSIV	chr5:53757217:SNP	A	G	0.443356	0.0098968	23857	0	83.7	TRUE	0.518632	0.021522	5101	1.9e-121	0.1022	1.03726	0.106008
cg18373855_CoRSIV	chr6:159149277:SNP	A	G	0.185143	0.0177012	26435	0	3.1	TRUE	0.217524	0.039242	5101	3.05e-08	0.00599	0.435048	0.00260594
cg18380783_CoRSIV	chr21:38445288:SNP	C	G	-0.253252	0.0122852	26743	0	39.4	TRUE	-0.2828	0.028204	5101	1.5e-23	0.01934	0.5656	0.0109387
cg18388910_CoRSIV	chr15:101069753:SNP	C	G	0.51897	0.0208476	24721	0	11.4	TRUE	0.423954	0.04724	5093	3.37e-19	0.01557	0.847908	0.0132019
cg18415791_CoRSIV	chr11:3168593:SNP	T	C	-0.382116	0.0087773	24387	0	85.8	TRUE	-0.364045	0.019377	5100	3.8e-77	0.06475	0.72809	0.0471438
cg18447419_CoRSIV	chr5:429441:SNP	A	G	-0.504072	0.0109676	23724	0	78.2	TRUE	-0.540723	0.022828	5101	9.99e-121	0.09913	1.08145	0.107204
cg18449879_CoRSIV	chr19:15952475:SNP	T	C	0.387742	0.0097957	23723	0	76	TRUE	0.352264	0.021601	5101	7.28e-59	0.04957	0.704528	0.0349235
cg18476566_CoRSIV	chr14:20479420:SNP	A	G	1.23665	0.0143815	27073	0	75.1	TRUE	1.2109	0.030874	5101	1e-300	0.2318	2.42179	0.561371
cg18516195_CoRSIV	chr14:100788573:SNP	A	G	0.116828	0.0156033	14469	0	38.7	TRUE	0.116006	0.0265	5101	1.24e-05	0.003744	0.232012	0.000868653
cg18522231_CoRSIV	chr3:196383215:SNP	T	G	0.135305	0.0110789	16893	0	19.4	TRUE	0.197072	0.020439	5101	6.62e-22	0.01791	0.394144	0.00705912
cg18530645_CoRSIV	chr19:12774208:SNP	C	G	0.257083	0.0168356	8377	0	22.9	TRUE	0.31708	0.02429	5098	1.28e-38	0.03236	0.63416	0.0205214
cg18538958_CoRSIV	chr4:104587977:SNP	T	C	0.189589	0.0119913	24996	0	9.4	TRUE	0.211842	0.027609	5101	1.85e-14	0.01141	0.423684	0.00483423
cg18609120_CoRSIV	chr6:29944458:SNP	T	C	-0.115847	0.0109356	16616	0	67.5	TRUE	-0.191431	0.019617	5096	2.15e-22	0.01835	0.382862	0.00702552
cg18700013_CoRSIV	chr19:29217637:SNP	A	G	-0.639536	0.0106304	23533	0	69.9	TRUE	-0.659192	0.023101	5101	6.95e-171	0.1377	1.31838	0.181541
cg18751133_CoRSIV	chr6:99788972:SNP	T	C	-0.432123	0.0111477	27251	0	79.4	TRUE	-0.492762	0.025161	5097	8.97e-84	0.07001	0.985524	0.0689965
cg18795169_CoRSIV	chr1:18873121:SNP	A	G	0.715635	0.0096765	24997	0	53	TRUE	0.704799	0.021581	5101	6.68e-221	0.173	1.4096	0.24386
cg18805164_CoRSIV	chr19:36160192:SNP	T	C	0.666271	0.0170329	22348	0	13.5	TRUE	0.707149	0.035714	5101	1.95e-85	0.0714	1.4143	0.100981
cg18848287_CoRSIV	chr16:3302313:SNP	A	G	-0.157497	0.0088846	23483	0	27.3	FALSE	-0.196649	0.019475	5101	7.38e-24	0.0196	0.393298	0.00770864
cg18849847_CoRSIV	chr7:157956087:SNP	T	C	-0.11283	0.0109675	23391	0	15.5	TRUE	-0.118957	0.024283	5098	9.81e-07	0.004687	0.237914	0.0011151
cg18855195_CoRSIV	chr22:45728978:SNP	C	G	0.476134	0.0126377	26388	0	42.7	TRUE	0.471954	0.030222	5101	4.51e-54	0.04564	0.943908	0.04308
cg18898632_CoRSIV	chr2:242797269:SNP	A	G	-0.250728	0.0241207	5857	0	10.9	TRUE	-0.098084	0.028041	5091	0.000472	0.002398	0.196168	0.000470411
cg18902978_CoRSIV	chr9:6654050:SNP	A	G	-0.16931	0.0121938	25413	0	72.8	TRUE	-0.44576	0.027646	5016	9.69e-58	0.0493	0.89152	0.0439519
cg18906478_CoRSIV	chr5:159710707:SNP	A	C	-0.250524	0.0172189	15036	0	0	TRUE	-0.158265	0.029921	5101	1.28e-07	0.005457	0.31653	0.0017273
cg18912160_CoRSIV	chr2:789759:SNP	C	G	-0.219279	0.0171463	7742	0	48.5	FALSE	-0.259366	0.021104	5101	1.83e-34	0.02877	0.518732	0.0149239
cg18918831_CoRSIV	chr3:194822968:SNP	A	C	-0.0985919	0.0191846	12133	0	56.3	TRUE	-0.105357	0.028621	5101	0.000235	0.00265	0.210714	0.000558392
cg18927185_CoRSIV	chr6:33083096:SNP	A	T	0.513063	0.0121478	18383	0	54.9	TRUE	0.505782	0.023822	5101	8.55e-98	0.08123	1.01156	0.0821693
cg18938392_CoRSIV	chr1:157193154:SNP	A	G	0.338347	0.0086953	25141	0	43.7	TRUE	0.383398	0.019073	5101	6.26e-88	0.07343	0.766796	0.0563058
cg19014368_CoRSIV	chr12:131167812:SNP	A	G	-0.434035	0.0105401	24266	0	49.7	TRUE	-0.488428	0.022641	5100	9.59e-101	0.08365	0.976856	0.081714
cg19050152_CoRSIV	chr5:1754858:SNP	A	G	-0.324096	0.0307043	20619	0	37.3	TRUE	-0.302703	0.063728	5101	2.07e-06	0.004405	0.605406	0.00266681
cg19083407_CoRSIV	chr2:113980736:SNP	T	C	0.692304	0.015347	26357	0	25.6	TRUE	0.715188	0.037194	5101	8.06e-81	0.06761	1.43038	0.0967077
cg19102621_CoRSIV	chr3:21525774:SNP	C	G	0.479339	0.0084802	24388	0	66.5	TRUE	0.512044	0.018588	5101	9.28e-161	0.1295	1.02409	0.132619
cg19113954_CoRSIV	chr4:25118707:SNP	T	C	0.98463	0.0122963	23564	0	65.7	TRUE	1.09855	0.025607	5053	1e-300	0.2671	2.1971	0.586846
cg19131647_CoRSIV	chr17:27394671:SNP	A	G	0.433774	0.0089228	25885	0	87.6	TRUE	0.429536	0.020471	5101	1.25e-95	0.07948	0.859072	0.068279
cg19149522_CoRSIV	chr7:6497559:SNP	T	C	-0.469502	0.0104686	23379	0	47.5	TRUE	-0.481154	0.023271	5101	7.24e-93	0.07735	0.962308	0.0744345
cg19182557_CoRSIV	chr2:130138312:SNP	T	C	0.190363	0.0093572	27741	0	26.4	TRUE	0.146371	0.022079	5101	3.54e-11	0.008546	0.292742	0.00250177
cg19196401_CoRSIV	chr6:110665556:SNP	T	C	0.42776	0.0084661	25507	0	41.3	TRUE	0.392734	0.019205	5101	6.78e-91	0.07579	0.785468	0.0595306
cg19214707_CoRSIV	chr7:3171664:SNP	T	C	0.605829	0.010701	24387	0	30.8	TRUE	0.575051	0.022925	5101	2.01e-131	0.1098	1.1501	0.126281
cg19257464_CoRSIV	chr2:130771664:SNP	T	C	-0.169157	0.0091316	24581	0	47.7	TRUE	-0.18194	0.019847	5101	5.83e-20	0.01621	0.36388	0.0058985
cg19263433_CoRSIV	chr2:118542534:SNP	T	C	-0.217026	0.0093983	27253	0	34.7	TRUE	-0.176116	0.022173	5101	2.2e-15	0.01222	0.352232	0.00430427
cg19328294_CoRSIV	chr16:2892370:SNP	A	C	-0.410112	0.0090999	25224	0	50.3	TRUE	-0.41544	0.019981	5101	7.19e-94	0.07816	0.83088	0.0649416
cg19359983_CoRSIV	chr13:103051569:SNP	A	C	0.320165	0.0477477	13380	0	75.7	TRUE	0.570885	0.070454	5101	5.99e-16	0.01271	1.14177	0.0145119
cg19362774_CoRSIV	chr8:6662131:SNP	T	C	-0.751656	0.0343545	19256	0	69	TRUE	-0.396813	0.079691	5065	6.49e-07	0.004873	0.793626	0.00386734
cg19367176_CoRSIV	chr1:248591550:SNP	C	G	0.275776	0.0278895	5971	0	72.3	TRUE	0.204822	0.030872	4976	3.6e-11	0.008772	0.409644	0.0035934
cg19413350_CoRSIV	chr8:57217808:SNP	T	C	0.636203	0.0153193	27239	0	61.5	TRUE	0.563573	0.035167	5101	6.74e-57	0.04795	1.12715	0.0540467
cg19418458_CoRSIV	chr7:158762391:SNP	A	G	0.415992	0.0107391	17468	0	70.9	TRUE	0.344501	0.020526	5101	4.2e-62	0.05235	0.689002	0.0360693
cg19425807_CoRSIV	chr17:46835629:SNP	T	C	0.589499	0.009114	23725	0	72.7	TRUE	0.52153	0.01986	5101	7.36e-146	0.1191	1.04306	0.124228
cg19431051_CoRSIV	chr11:60332894:SNP	A	G	0.418245	0.0089224	25148	0	44.9	TRUE	0.440922	0.019912	5101	9.23e-106	0.08773	0.881844	0.0773642
cg19469447_CoRSIV	chr10:135342315:SNP	C	G	-0.142798	0.0113849	24936	0	0	TRUE	-0.086253	0.02509	5101	0.000589	0.002312	0.172506	0.000398834
cg19471466_CoRSIV	chr1:41454959:SNP	A	G	-0.145777	0.0140429	24998	0	0	TRUE	-0.170553	0.030727	5093	2.93e-08	0.006015	0.341106	0.00205175
cg19504605_CoRSIV	chr8:144258826:SNP	T	G	-0.477134	0.0105564	20095	0	43.6	TRUE	-0.428497	0.021682	5101	4.72e-85	0.07115	0.856994	0.0609751
cg19520046_CoRSIV	chr6:168383507:SNP	A	G	-0.646361	0.0122148	25951	0	82	TRUE	-0.685013	0.029006	5100	1.36e-116	0.09861	1.37003	0.135098
cg19529146_CoRSIV	chr13:27957286:SNP	A	G	0.553596	0.0125323	22438	0	78.6	TRUE	0.531513	0.027992	5100	7.45e-79	0.06605	1.06303	0.0702129
cg19568003_CoRSIV	chr19:57737288:SNP	A	T	-0.429525	0.0092005	26630	0	60.8	TRUE	-0.420994	0.020348	5101	6.17e-93	0.07745	0.841988	0.065212
cg19575753_CoRSIV	chr5:1946969:SNP	T	C	-0.360995	0.0092988	25970	0	81.3	TRUE	-0.449649	0.020757	5081	7.97e-101	0.08458	0.899298	0.0760626
cg19579217_CoRSIV	chr19:58223828:SNP	C	G	0.437986	0.0111952	25958	0	52.8	FALSE	0.395514	0.026686	5101	3.55e-49	0.0413	0.791028	0.0326695
cg19584649_CoRSIV	chr7:158403181:SNP	A	G	-0.361019	0.0093247	24536	0	0	TRUE	-0.391885	0.020469	5101	5.09e-80	0.06707	0.78377	0.0525675
cg19603903_CoRSIV	chr4:139941407:SNP	A	G	-0.153447	0.0102109	20773	0	12.5	FALSE	-0.145711	0.022028	5101	3.91e-11	0.008508	0.291422	0.00247942
cg19605788_CoRSIV	chr19:40876864:SNP	T	C	0.473949	0.0183542	23027	0	0	TRUE	0.424052	0.042821	5094	5.17e-23	0.01889	0.848104	0.0160207
cg19621877_CoRSIV	chr4:736054:SNP	A	G	-0.142612	0.0104276	23714	0	25	TRUE	-0.15445	0.022334	5101	4.95e-12	0.009292	0.3089	0.0028703
cg19622623_CoRSIV	chr12:86138834:SNP	A	G	-0.192561	0.0095304	23604	0	0.7	TRUE	-0.19042	0.02056	5099	2.43e-20	0.01655	0.38084	0.0063029
cg19651757_CoRSIV	chr12:9853039:SNP	T	C	1.00439	0.0252466	24494	0	57.2	TRUE	0.899719	0.051415	5101	2.49e-67	0.05665	1.79944	0.101938
cg19661369_CoRSIV	chr8:144562110:SNP	C	G	0.400763	0.0098905	22304	0	88.2	TRUE	0.644431	0.020124	4959	1.76e-201	0.1714	1.28886	0.220911
cg19665696_CoRSIV	chr7:857352:SNP	A	G	0.402009	0.0102539	26141	0	42.4	TRUE	0.448584	0.023068	5101	1.18e-82	0.06904	0.897168	0.0619405
cg19669340_CoRSIV	chr5:156979091:SNP	A	G	-0.620303	0.0133381	26907	0	90.2	TRUE	-0.880454	0.029492	5086	6.08e-186	0.1492	1.76091	0.262727
cg19704288_CoRSIV	chr4:1592387:SNP	A	T	1.17567	0.0301832	13332	0	55	TRUE	1.00911	0.068131	4751	1.33e-48	0.04415	2.01821	0.0891041
cg19721055_CoRSIV	chr19:12683958:SNP	A	G	-0.829284	0.0201498	11109	0	78.8	TRUE	-0.462267	0.032601	5036	3.37e-45	0.03841	0.924534	0.0355114
cg19743168_CoRSIV	chr1:23261834:SNP	A	T	-0.423522	0.0083829	27213	0	50.2	TRUE	-0.427449	0.019681	5101	6.94e-101	0.08468	0.854898	0.0723928
cg19760250_CoRSIV	chr17:36986038:SNP	A	G	0.405069	0.0105098	25223	0	41.7	TRUE	0.439207	0.025091	5101	2.14e-67	0.05669	0.878414	0.0497973
cg19766460_CoRSIV	chr21:43500623:SNP	C	G	-0.405402	0.0105025	19204	0	35.3	TRUE	-0.422998	0.021469	5101	9.21e-85	0.07075	0.845996	0.0598542
cg19767548_CoRSIV	chr11:18398738:SNP	A	C	-0.940317	0.0101036	26002	0	72	TRUE	-0.949625	0.028639	4759	5.22e-216	0.1877	1.89925	0.356489
cg19778375_CoRSIV	chr12:254652:SNP	T	C	-0.462426	0.008382	25817	0	53.2	TRUE	-0.450988	0.018719	5101	2.01e-121	0.1022	0.901976	0.0921819
cg19815565_CoRSIV	chr18:77855864:SNP	C	G	-0.342794	0.0087241	26640	0	34.3	TRUE	-0.303033	0.019971	5101	3.63e-51	0.0432	0.606066	0.0261821
cg19817652_CoRSIV	chr17:36939423:SNP	A	G	0.885183	0.0218387	20005	0	66.5	TRUE	0.954956	0.044955	5101	7.68e-98	0.0813	1.90991	0.155276
cg19825371_CoRSIV	chr17:79389251:SNP	T	C	0.423286	0.0109709	22592	0	38.6	TRUE	0.444165	0.023174	5101	3.55e-80	0.0672	0.88833	0.0596958
cg19825600_CoRSIV	chr2:3668657:SNP	A	C	-0.377084	0.0092366	22397	0	41.9	TRUE	-0.336079	0.019622	5101	8.96e-65	0.0544	0.672158	0.0365654
cg19867917_CoRSIV	chr2:3647591:SNP	T	C	1.08438	0.0262348	11589	0	0.9	TRUE	1.28353	0.043307	5026	1.24e-181	0.1488	2.56707	0.381979
cg19873923_CoRSIV	chr14:92374405:SNP	A	C	0.256321	0.0155313	26901	0	9	TRUE	0.261564	0.034216	5101	2.3e-14	0.01133	0.523128	0.00592704
cg19875656_CoRSIV	chr1:35536453:SNP	A	C	-0.209164	0.0153993	21020	0	0	FALSE	-0.272512	0.033169	5101	2.38e-16	0.01306	0.545024	0.00711801
cg19882857_CoRSIV	chr10:5422196:SNP	A	C	-0.102796	0.0094041	23714	0	45.3	TRUE	-0.102863	0.020482	5101	5.21e-07	0.004922	0.205726	0.00101258
cg19889856_CoRSIV	chr7:134599480:SNP	T	C	0.340259	0.0175185	26102	0	20	TRUE	0.327635	0.039892	5101	2.43e-16	0.01306	0.65527	0.00855783
cg19891452_CoRSIV	chr13:112877440:SNP	T	C	0.46073	0.0084362	26762	0	66.4	TRUE	0.450573	0.019559	5100	2.52e-111	0.09428	0.901146	0.08496
cg19948393_CoRSIV	chr19:37065914:SNP	A	G	-0.153798	0.0082752	27631	0	13.9	FALSE	-0.188724	0.020454	5097	3.36e-20	0.01643	0.377448	0.00620147
cg19963856_CoRSIV	chr17:33695952:SNP	A	C	0.556751	0.0096589	18439	0	72.5	TRUE	0.587929	0.018971	5101	8.58e-201	0.1585	1.17586	0.186373
cg19974223_CoRSIV	chr19:37160579:SNP	A	G	0.175864	0.0095109	26796	0	7	FALSE	0.200787	0.022964	5101	2.63e-18	0.01477	0.401574	0.00593125
cg19978674_CoRSIV	chr4:57205357:SNP	A	T	0.126219	0.0127461	27739	0	7.8	TRUE	0.098072	0.029247	5101	0.000802	0.0022	0.196144	0.000431517
cg19979738_CoRSIV	chr22:37414983:SNP	A	G	0.123481	0.0127673	25183	0	32.4	TRUE	0.18362	0.028663	5094	1.57e-10	0.007995	0.36724	0.00293608
cg20000602_CoRSIV	chr12:124695007:SNP	A	C	-0.379462	0.0280219	22813	0	5.4	TRUE	-0.365903	0.048416	5101	4.47e-14	0.01108	0.731806	0.00810841
cg20030294_CoRSIV	chr14:101581613:SNP	T	C	-0.953183	0.0195088	16638	0	48.1	TRUE	-1.08089	0.03345	5101	5.47e-216	0.17	2.16178	0.367503
cg20057198_CoRSIV	chr2:838751:SNP	T	C	0.462338	0.0101636	24041	0	68.5	TRUE	0.435268	0.022015	5101	4.1e-85	0.0712	0.870536	0.0619822
cg20073153_CoRSIV	chr10:30234182:SNP	A	T	0.547843	0.0097186	20158	0	95.7	TRUE	0.441533	0.020329	5100	6.94e-101	0.0847	0.883066	0.0747957
cg20084219_CoRSIV	chr17:36937930:SNP	T	C	0.280455	0.0103423	25781	0	7.7	TRUE	0.252645	0.024456	5101	6.83e-25	0.0205	0.50529	0.0103584
cg20088245_CoRSIV	chr8:571319:SNP	T	C	0.0936814	0.0092601	26315	0	26.1	TRUE	0.125185	0.021021	5101	2.7e-09	0.006907	0.25037	0.00172931
cg20110349_CoRSIV	chr6:27252780:SNP	A	G	-0.162898	0.0156508	23419	0	46.5	TRUE	-0.181812	0.035555	5101	3.23e-07	0.005102	0.363624	0.00185521
cg20143970_CoRSIV	chr16:35077080:SNP	A	G	0.216946	0.0105592	18359	0	67.3	FALSE	0.165205	0.020114	5101	2.42e-16	0.01306	0.33041	0.00431516
cg20245116_CoRSIV	chr1:55481748:SNP	A	T	-0.573859	0.0096528	17987	0	46.6	TRUE	-0.573753	0.018889	5101	3.6e-191	0.1532	1.14751	0.175798
cg20276088_CoRSIV	chr3:133433470:SNP	A	G	-0.432551	0.0090567	24135	0	73.5	TRUE	-0.388822	0.020058	5100	5.66e-82	0.06865	0.777644	0.0533853
cg20290983_CoRSIV	chr9:32957143:SNP	T	C	-0.607697	0.0143042	24676	0	34	FALSE	-0.479566	0.03197	5101	2.57e-50	0.04226	0.959132	0.0405329
cg20293942_CoRSIV	chr13:50058558:SNP	A	G	0.165626	0.0094993	24864	0	51.1	TRUE	0.15088	0.020984	5101	6.93e-13	0.01004	0.30176	0.00302967
cg20296298_CoRSIV	chr2:209577968:SNP	C	G	-0.203657	0.0209312	25188	0	26.6	TRUE	-0.1843	0.049784	5101	0.000216	0.002681	0.3686	0.000988217
cg20300514_CoRSIV	chr1:2001856:SNP	A	G	-0.181622	0.0127227	14369	0	0	TRUE	-0.205294	0.021941	5101	1e-20	0.01688	0.410588	0.00693073
cg20320494_CoRSIV	chr4:110646:SNP	A	G	-0.441728	0.0106012	17936	0	63.7	TRUE	-0.453181	0.020311	5101	6.1e-106	0.08895	0.906362	0.0806209
cg20337996_CoRSIV	chr12:124768331:SNP	A	G	0.567603	0.0106226	26791	0	78.2	TRUE	0.724898	0.023479	5101	1.45e-196	0.1575	1.4498	0.228343
cg20364632_CoRSIV	chr6:49612513:SNP	A	T	-0.0804714	0.009141	27740	0	83.5	TRUE	-0.202415	0.021326	5097	2.81e-21	0.01737	0.40483	0.0070319
cg20433858_CoRSIV	chr1:248100548:SNP	C	G	-0.553559	0.0127662	10877	0	75.2	TRUE	-0.528061	0.020138	5101	8.17e-146	0.1188	1.05612	0.125467
cg20450318_CoRSIV	chr11:64988028:SNP	A	G	0.275363	0.0230005	23326	0	24	TRUE	0.248305	0.046613	5100	1.02e-07	0.005535	0.49661	0.00274874
cg20458811_CoRSIV	chr8:144277611:SNP	A	G	-0.165626	0.0110102	24665	0	34.1	TRUE	-0.144045	0.024324	5101	3.29e-09	0.006831	0.28809	0.00196794
cg20485607_CoRSIV	chr1:120160347:SNP	A	G	-0.608546	0.0119552	24703	0	42.1	TRUE	-0.572011	0.025241	5101	9.61e-111	0.0915	1.14402	0.104678
cg20503657_CoRSIV	chr10:832089:SNP	C	G	-0.564348	0.012484	11244	0	80.5	TRUE	-0.587088	0.019284	5101	1.9e-191	0.1538	1.17418	0.180588
cg20507276_CoRSIV	chr1:248074512:SNP	T	C	0.474463	0.010744	25150	0	54.6	TRUE	0.42339	0.024689	5101	7.59e-65	0.05453	0.84678	0.0461749
cg20512924_CoRSIV	chr2:178699884:SNP	A	C	0.611433	0.0156288	27578	0	85.1	FALSE	0.549305	0.038341	5100	4.26e-46	0.0387	1.09861	0.0425162
cg20514083_CoRSIV	chr3:150796128:SNP	A	G	-0.717777	0.0175844	17240	0	84.3	TRUE	-0.955582	0.034277	5097	1.88e-161	0.1323	1.91116	0.252847
cg20540428_CoRSIV	chr3:72971686:SNP	A	G	-0.55235	0.0142397	8946	0	76.4	TRUE	-0.51823	0.020909	5101	8.11e-131	0.1075	1.03646	0.111419
cg20583945_CoRSIV	chr8:144509707:SNP	T	C	0.425011	0.0105783	22440	0	59.6	TRUE	0.487102	0.02268	5101	6.94e-100	0.08296	0.974204	0.08082
cg20602954_CoRSIV	chr8:63523665:SNP	T	C	-0.579954	0.013676	23412	0	64.4	TRUE	-0.49632	0.031404	5100	2.21e-55	0.04671	0.99264	0.0463662
cg20618651_CoRSIV	chr4:56682710:SNP	T	C	-0.378695	0.0094613	24998	0	94.6	TRUE	-0.387197	0.020799	5101	6.89e-76	0.06364	0.774394	0.0492824
cg20636351_CoRSIV	chr8:54863001:SNP	A	G	-0.372633	0.0090547	23181	0	41.2	TRUE	-0.368551	0.019474	5101	2.94e-78	0.06563	0.737102	0.048376
cg20670488_CoRSIV	chr17:17509010:SNP	A	C	-0.105777	0.0089347	26586	0	35.9	TRUE	-0.082617	0.020514	5088	5.69e-05	0.003179	0.165234	0.000525279
cg20703997_CoRSIV	chr1:4064997:SNP	T	C	1.1222	0.0135842	15756	0	66.3	TRUE	1.24604	0.02389	5101	1e-300	0.3479	2.49209	0.866997
cg20727362_CoRSIV	chr22:42943943:SNP	C	G	-1.03147	0.0256154	11797	0	34.3	TRUE	-1.24006	0.04485	5101	7e-161	0.1304	2.48013	0.323408
cg20778547_CoRSIV	chr7:4432613:SNP	A	T	0.163553	0.009716	26201	0	55.2	TRUE	0.1783	0.02256	5101	3e-15	0.0121	0.3566	0.00431486
cg20784768_CoRSIV	chr1:233966848:SNP	T	C	-0.170706	0.0095815	26929	0	9.1	TRUE	-0.19814	0.021716	5100	8.64e-20	0.01607	0.39628	0.00636822
cg20826740_CoRSIV	chr17:36889979:SNP	T	C	0.369833	0.009174	25178	0	29.7	TRUE	0.402284	0.020687	5095	1.14e-82	0.06912	0.804568	0.0556117
cg20835708_CoRSIV	chr11:71430470:SNP	A	C	-0.698776	0.0179173	5204	0	81.3	TRUE	-0.725258	0.01869	5101	1e-300	0.228	1.45052	0.330718
cg20891558_CoRSIV	chr2:74206685:SNP	A	G	0.779	0.0192534	23619	0	53.3	TRUE	0.795972	0.041954	5101	8.56e-79	0.06594	1.59194	0.104973
cg20905796_CoRSIV	chr11:122203409:SNP	A	G	-0.806356	0.0125622	24826	0	27.7	TRUE	-0.861317	0.028242	5100	6.22e-192	0.1543	1.72263	0.265802
cg20923605_CoRSIV	chr13:112848660:SNP	A	G	-0.0925742	0.0089051	24995	0	48.5	TRUE	-0.097996	0.020134	5101	1.17e-06	0.004624	0.195992	0.000906267
cg20937029_CoRSIV	chr17:76654585:SNP	A	G	0.0556106	0.0102445	22304	0	35.1	TRUE	0.116957	0.021183	5101	3.45e-08	0.005943	0.233914	0.00139015
cg20945055_CoRSIV	chr17:798781:SNP	A	G	-0.150324	0.0122765	16059	0	11.9	TRUE	-0.169652	0.021962	5100	1.25e-14	0.01157	0.339304	0.00392575
cg21004358_CoRSIV	chr4:187422243:SNP	C	G	-0.499651	0.0095179	19776	0	69.3	TRUE	-0.526142	0.019283	5101	5.08e-156	0.1274	1.05228	0.134061
cg21016266_CoRSIV	chr12:122283781:SNP	T	C	-0.357105	0.0085612	27750	0	53.2	TRUE	-0.334251	0.020376	5101	1.29e-59	0.05013	0.668502	0.033512
cg21043213_CoRSIV	chr4:74727060:SNP	A	G	0.927214	0.023196	22764	0	55.7	TRUE	0.973603	0.04848	5101	7.74e-88	0.0733	1.94721	0.14273
cg21049762_CoRSIV	chr11:67765056:SNP	T	C	-0.098885	0.0087504	26474	0	42.1	TRUE	-0.147216	0.019697	5100	8.44e-14	0.01084	0.294432	0.00319164
cg21106486_CoRSIV	chr1:207653814:SNP	T	C	0.232941	0.012075	21302	0	40.3	TRUE	0.220839	0.024053	5101	5.11e-20	0.01626	0.441678	0.00718168
cg21122075_CoRSIV	chr5:180317801:SNP	C	G	0.227399	0.0127288	15118	0	12.8	TRUE	0.249857	0.02313	5101	4.73e-27	0.02237	0.499714	0.0111786
cg21126969_CoRSIV	chr3:52537969:SNP	T	C	-0.731184	0.0164399	21742	0	72.9	TRUE	-0.731729	0.038277	5045	7.17e-80	0.06757	1.46346	0.0988859
cg21130718_CoRSIV	chr4:1022111:SNP	T	C	0.378592	0.009674	19624	0	84.2	TRUE	0.42463	0.019153	5100	8.74e-106	0.08793	0.84926	0.0746754
cg21136104_CoRSIV	chr3:142666745:SNP	T	C	0.366456	0.0084781	26472	0	51.8	TRUE	0.369809	0.019153	5101	2.24e-81	0.06814	0.739618	0.0503976
cg21139150_CoRSIV	chr21:46966180:SNP	A	G	-0.57947	0.0108419	15132	0	57.6	TRUE	-0.606681	0.01821	5101	9.7e-231	0.1788	1.21336	0.216949
cg21159260_CoRSIV	chr5:171749:SNP	A	G	0.169164	0.0088997	26192	0	0	TRUE	0.137646	0.020261	5101	1.18e-11	0.00897	0.275292	0.00246937
cg21167269_CoRSIV	chr9:99008443:SNP	A	G	-0.585724	0.0099776	26333	0	56.5	TRUE	-0.525418	0.02242	5101	4.86e-116	0.09724	1.05084	0.102183
cg21191514_CoRSIV	chr11:2199686:SNP	A	G	0.262232	0.0117964	22406	0	45.7	TRUE	0.225907	0.025143	5101	3.06e-19	0.01559	0.451814	0.00704378
cg21192468_CoRSIV	chr9:139082796:SNP	A	G	0.161248	0.0158714	9148	0	23.6	TRUE	0.207201	0.022352	5101	2.26e-20	0.01657	0.414402	0.00686664
cg21200382_CoRSIV	chr7:140146270:SNP	A	G	-0.258329	0.0134852	25655	0	17.5	TRUE	-0.117828	0.034282	4638	0.000593	0.002542	0.235656	0.000599038
cg21237861_CoRSIV	chr18:77598450:SNP	T	C	0.145843	0.0133092	24491	0	15.1	TRUE	0.133668	0.029858	5101	7.66e-06	0.003915	0.267336	0.00104662
cg21298523_CoRSIV	chr4:88310135:SNP	A	G	-0.687435	0.0121431	22305	0	94.1	TRUE	-0.420128	0.031233	4976	1.53e-40	0.0351	0.840256	0.029493
cg21300403_CoRSIV	chr2:198244598:SNP	A	G	-0.435546	0.0110373	27214	0	66.2	TRUE	-0.374455	0.024727	5100	5.41e-51	0.04305	0.74891	0.0322406
cg21365924_CoRSIV	chr6:78358917:SNP	A	G	-0.218237	0.0147322	25563	0	14	TRUE	-0.229808	0.03378	5100	1.1e-11	0.008997	0.459616	0.00413516
cg21391046_CoRSIV	chr4:183858411:SNP	T	C	0.103893	0.0109239	20915	0	59.9	TRUE	0.157345	0.022016	5101	9.51e-13	0.009918	0.31469	0.00312109
cg21416600_CoRSIV	chr1:18910518:SNP	C	G	-0.103765	0.0092492	25461	0	40	TRUE	-0.079417	0.020953	5101	0.000152	0.002809	0.158834	0.000446165
cg21473142_CoRSIV	chr3:27721460:SNP	C	G	0.250294	0.0121927	26089	0	0	TRUE	0.341403	0.027715	5101	1.31e-34	0.0289	0.682806	0.0197331
cg21482265_CoRSIV	chr2:113594387:SNP	A	G	-0.180662	0.0088954	27750	0	60.3	TRUE	-0.156794	0.020425	5101	1.81e-14	0.01142	0.313588	0.00358117
cg21487550_CoRSIV	chr3:126808436:SNP	C	G	-0.107775	0.0109066	16500	0	52.2	TRUE	-0.088317	0.019922	5099	9.39e-06	0.003841	0.176634	0.000678451
cg21489303_CoRSIV	chr3:100872982:SNP	C	G	-0.162363	0.0128385	26562	0	30.5	FALSE	-0.198721	0.031352	5089	2.43e-10	0.007836	0.397442	0.00311436
cg21537187_CoRSIV	chr7:135498204:SNP	A	G	-0.113031	0.0089155	27213	0	36.8	TRUE	-0.157158	0.020672	5053	3.18e-14	0.01131	0.314316	0.00355491
cg21548813_CoRSIV	chr16:31882800:SNP	T	C	0.248246	0.0185485	22260	0	73.6	FALSE	0.303378	0.042522	5101	1.05e-12	0.009884	0.606756	0.00599718
cg21550016_CoRSIV	chr2:114537300:SNP	C	G	-0.135737	0.0089758	24998	0	25.2	TRUE	-0.090437	0.019667	5101	4.32e-06	0.00413	0.180874	0.00074701
cg21550804_CoRSIV	chr8:74391305:SNP	T	C	-0.133283	0.0086794	27736	0	12.9	TRUE	-0.115295	0.020379	5101	1.59e-08	0.006238	0.23059	0.00143842
cg21646032_CoRSIV	chr5:178288983:SNP	A	G	0.381483	0.0097761	24285	0	55.6	FALSE	0.426134	0.021678	5100	3.6e-84	0.07045	0.852268	0.0600423
cg21649277_CoRSIV	chr19:18083619:SNP	A	C	0.437187	0.0113045	25055	0	78	TRUE	0.287935	0.028416	4859	6.71e-24	0.0207	0.57587	0.0119205
cg21665744_CoRSIV	chr7:39045251:SNP	T	G	-0.836419	0.0214096	24596	0	53.8	TRUE	-0.775838	0.045285	5101	8.69e-65	0.05443	1.55168	0.0844577
cg21665850_CoRSIV	chr2:682021:SNP	T	C	-0.782695	0.018284	13130	0	72.5	TRUE	-0.770419	0.02932	5101	7.01e-146	0.1193	1.54084	0.183822
cg21811021_CoRSIV	chr4:6649619:SNP	T	C	0.406058	0.0104806	19191	0	54.9	TRUE	0.412718	0.020418	5101	6.8e-89	0.07419	0.825436	0.0612391
cg21819984_CoRSIV	chr15:101131566:SNP	C	G	0.630239	0.0135798	25792	0	55.9	TRUE	0.634145	0.030587	5101	2.86e-93	0.07774	1.26829	0.0985969
cg21827153_CoRSIV	chr6:156970562:SNP	A	G	0.843866	0.01941	14365	0	88	TRUE	1.14421	0.032161	5065	9.13e-261	0.2	2.28843	0.457686
cg21838488_CoRSIV	chr13:79076651:SNP	A	T	0.384548	0.009346	25932	0	45.3	TRUE	0.4325	0.020866	5101	3.26e-93	0.07771	0.865	0.0672192
cg21852429_CoRSIV	chr17:36939423:SNP	A	G	0.871412	0.0218731	20005	0	60.2	TRUE	0.955745	0.044952	5101	6.16e-98	0.08144	1.91149	0.155672
cg21862353_CoRSIV	chr2:1781872:SNP	A	G	-0.759272	0.0086458	22485	0	71.5	TRUE	-0.721628	0.018687	5101	1e-300	0.2263	1.44326	0.326609
cg21871883_CoRSIV	chr21:33929124:SNP	A	G	0.602272	0.014895	23860	0	76.5	TRUE	0.640319	0.032791	5065	4.22e-83	0.07004	1.28064	0.0896959
cg21895387_CoRSIV	chr15:101022927:SNP	A	G	1.11128	0.0286381	25016	0	34.1	TRUE	1.08867	0.063302	5083	4.38e-65	0.05501	2.17735	0.119776
cg21918548_CoRSIV	chr8:145506870:SNP	A	G	0.177972	0.0171982	13405	0	0	TRUE	0.204058	0.026672	5101	2.2e-14	0.01135	0.408116	0.00463212
cg21918786_CoRSIV	chr6:109416369:SNP	C	G	-0.208541	0.0141488	26472	0	17.6	TRUE	-0.107231	0.031101	5101	0.000568	0.002326	0.214462	0.000498839
cg21926094_CoRSIV	chr17:4938201:SNP	T	C	-0.123161	0.0133967	26649	0	9.2	TRUE	-0.15719	0.031254	5101	5e-07	0.004936	0.31438	0.00155178
cg21929564_CoRSIV	chr5:41764302:SNP	T	C	0.223174	0.0105876	27743	0	22.3	TRUE	0.187436	0.024964	5101	6.5e-14	0.01094	0.374872	0.0041011
cg21989299_CoRSIV	chr19:11871754:SNP	A	C	-0.234698	0.0079533	27144	0	48.4	FALSE	-0.230519	0.0201	5095	2.93e-30	0.02518	0.461038	0.0116089
cg21994712_CoRSIV	chr19:20862170:SNP	A	G	-0.509613	0.0261462	22613	0	53.4	TRUE	-0.436435	0.051173	5101	1.71e-17	0.01406	0.87287	0.0122726
cg22022881_CoRSIV	chr2:105833128:SNP	A	G	-0.499075	0.0088562	26797	0	13.7	TRUE	-0.419977	0.020907	5101	7.33e-88	0.07333	0.839954	0.0615938
cg22034735_CoRSIV	chr8:1240819:SNP	A	C	0.142589	0.0088718	26864	0	26.9	TRUE	0.155648	0.020582	5101	4.31e-14	0.01109	0.311296	0.00345227
cg22048216_CoRSIV	chr18:77370418:SNP	T	G	0.348594	0.0154597	24172	0	28.1	TRUE	0.406498	0.032048	5101	1.4e-36	0.03059	0.812996	0.0248695
cg22052514_CoRSIV	chr8:142164446:SNP	T	C	0.120117	0.0091299	26469	0	33.9	TRUE	0.076283	0.020928	5101	0.00027	0.002599	0.152566	0.000396519
cg22079902_CoRSIV	chr5:23252133:SNP	T	C	-0.0998802	0.0088219	26593	0	0	TRUE	-0.114454	0.019996	5101	1.08e-08	0.006384	0.228908	0.00146135
cg22084806_CoRSIV	chr2:114126544:SNP	C	G	0.351095	0.0090147	23197	0	61.5	TRUE	0.436588	0.019072	5094	5.25e-111	0.09331	0.873176	0.0814761
cg22092014_CoRSIV	chr6:95108156:SNP	A	G	-0.334975	0.0085753	25960	0	52.8	TRUE	-0.32751	0.019275	5101	8.85e-64	0.05359	0.65502	0.0351025
cg22136013_CoRSIV	chr6:33034815:SNP	A	G	0.686878	0.0170588	15661	0	62.9	TRUE	0.837699	0.031237	5099	5.34e-151	0.1237	1.6754	0.207247
cg22141696_CoRSIV	chr6:166241607:SNP	T	C	-0.886626	0.008028	24997	0	68.6	TRUE	-0.891654	0.017037	5101	1e-300	0.3495	1.78331	0.623266
cg22172057_CoRSIV	chr10:1352571:SNP	T	C	0.429696	0.0106725	15793	0	52.4	TRUE	0.443128	0.01955	5101	9.52e-111	0.09154	0.886256	0.0811279
cg22189786_CoRSIV	chr22:42411603:SNP	T	C	-0.284342	0.0098376	27740	0	33.7	TRUE	-0.262444	0.023335	5101	3.59e-29	0.02421	0.524888	0.0127075
cg22212218_CoRSIV	chr5:177717043:SNP	A	G	-0.0913966	0.0112854	27107	0	64.3	TRUE	-0.235541	0.025665	5099	5.28e-20	0.01626	0.471082	0.00765979
cg22225420_CoRSIV	chr8:1180843:SNP	T	G	-0.152135	0.0131732	24203	0	65	TRUE	-0.176034	0.028863	5100	1.13e-09	0.007243	0.352068	0.00255003
cg22249529_CoRSIV	chr22:50983332:SNP	C	G	-0.721255	0.0134517	20881	0	60.6	TRUE	-0.68582	0.026946	5101	4.41e-136	0.1127	1.37164	0.154584
cg22283653_CoRSIV	chr8:49666435:SNP	C	G	-0.629004	0.0141975	20876	0	76.8	TRUE	-0.730729	0.031293	5101	6.49e-116	0.09661	1.46146	0.141191
cg22291762_CoRSIV	chr6:31024796:SNP	A	G	-0.54154	0.0139913	20469	0	66.3	TRUE	-0.329399	0.025025	5100	3.04e-39	0.03287	0.658798	0.0216547
cg22375663_CoRSIV	chr12:69597906:SNP	A	T	0.220416	0.0091127	27232	0	24.8	TRUE	0.181404	0.021319	5101	2e-17	0.014	0.362808	0.00507931
cg22379212_CoRSIV	chr6:29605935:SNP	T	G	-0.459587	0.0097253	20622	0	82.9	FALSE	-0.440809	0.019245	5101	5e-111	0.0933	0.881618	0.082255
cg22382021_CoRSIV	chr8:145723419:SNP	T	G	0.403329	0.00967	19758	0	72.1	TRUE	0.438322	0.019582	5101	4.77e-106	0.08947	0.876644	0.0784333
cg22507154_CoRSIV	chr1:90931765:SNP	T	C	-0.0860333	0.0100982	27235	0	0	TRUE	-0.09547	0.022734	5101	2.71e-05	0.003447	0.19094	0.00065817
cg22516161_CoRSIV	chr17:20749266:SNP	T	C	-0.285372	0.0103861	19008	0	30.1	TRUE	-0.26661	0.019813	5101	6.44e-41	0.03429	0.53322	0.0182841
cg22547559_CoRSIV	chr5:125987006:SNP	T	C	0.398719	0.0172945	22392	0	49.6	TRUE	0.460815	0.036301	5100	1.24e-36	0.03064	0.92163	0.0282387
cg22570042_CoRSIV	chr17:20800085:SNP	C	G	0.459411	0.0119105	19233	0	55.4	TRUE	0.477417	0.022949	5101	6.29e-94	0.07824	0.954834	0.0747062
cg22582617_CoRSIV	chr18:14005168:SNP	A	G	0.736063	0.0099152	23268	0	72	FALSE	0.756016	0.022126	5101	7.21e-241	0.1863	1.51203	0.281692
cg22613854_CoRSIV	chr3:194573439:SNP	A	G	0.378855	0.0096085	22984	0	58.2	TRUE	0.413626	0.020962	5099	7.04e-85	0.07097	0.827252	0.0587101
cg22701603_CoRSIV	chr6:31191744:SNP	A	G	0.309801	0.0242445	20968	0	11.8	TRUE	0.304156	0.066604	5093	5.02e-06	0.00408	0.608312	0.00248191
cg22762992_CoRSIV	chr2:118364972:SNP	T	C	-0.0879776	0.0092831	23262	0	41	TRUE	-0.085414	0.020475	5101	3.05e-05	0.003401	0.170828	0.000580986
cg22778903_CoRSIV	chr21:42729837:SNP	T	G	0.600847	0.0090567	20530	0	73.5	TRUE	0.557756	0.019152	5101	3.36e-176	0.1426	1.11551	0.159072
cg22831526_CoRSIV	chr3:194573439:SNP	A	G	0.372303	0.0096117	22984	0	74.3	TRUE	0.415969	0.020954	5097	7.12e-86	0.07179	0.831938	0.0597248
cg22851864_CoRSIV	chr10:5633799:SNP	T	G	-0.368139	0.0088023	25391	0	47	TRUE	-0.334425	0.020024	5101	9.49e-62	0.05187	0.66885	0.0346933
cg22920501_CoRSIV	chr2:26209579:SNP	T	C	-0.503309	0.0104313	16053	0	31.4	TRUE	-0.428754	0.019475	5101	1.56e-101	0.08681	0.857508	0.0744403
cg23029597_CoRSIV	chr12:122804256:SNP	T	C	0.50942	0.0104797	22233	0	86.6	TRUE	0.561086	0.021238	5099	3.95e-146	0.1204	1.12217	0.13511
cg23049448_CoRSIV	chr6:10905604:SNP	C	G	-0.412396	0.0091064	24042	0	57.7	TRUE	-0.360109	0.020259	5101	1.96e-69	0.05835	0.720218	0.0420247
cg23064554_CoRSIV	chr1:15760092:SNP	T	C	-0.348245	0.0089213	25533	0	75.7	TRUE	-0.403895	0.019784	5100	9.4e-91	0.07557	0.80779	0.0610447
cg23098371_CoRSIV	chr1:91974034:SNP	A	G	-0.395378	0.0096585	26386	0	75	TRUE	-0.292765	0.022194	5099	2.12e-39	0.03301	0.58553	0.0193283
cg23102195_CoRSIV	chr5:28720692:SNP	T	C	0.49197	0.0106731	21518	0	50.2	TRUE	0.46683	0.02286	5100	8.9e-91	0.07562	0.93366	0.0706034
cg23107878_CoRSIV	chr1:151482475:SNP	A	T	-0.252671	0.0257848	24171	0	35.9	TRUE	-0.227547	0.059137	5101	0.000122	0.002895	0.455094	0.0013175
cg23132774_CoRSIV	chr13:114597891:SNP	A	C	0.183745	0.0151211	11792	0	0	TRUE	0.175424	0.023152	5101	3.85e-14	0.01113	0.350848	0.00390494
cg23155965_CoRSIV	chr10:134775520:SNP	C	G	1.18674	0.0302755	22997	0	31.7	TRUE	1.21422	0.066591	5101	6.61e-73	0.06121	2.42845	0.148645
cg23156509_CoRSIV	chr2:113967075:SNP	T	C	0.365974	0.0090047	25837	0	80.7	TRUE	0.431152	0.020463	5099	3.41e-96	0.08012	0.862304	0.0690878
cg23188684_CoRSIV	chr11:67090571:SNP	T	C	0.251601	0.0102409	20579	0	24.2	TRUE	0.176684	0.021275	5100	1.15e-16	0.01335	0.353368	0.00471746
cg23201938_CoRSIV	chr5:134408266:SNP	C	G	-0.212385	0.0090708	26462	0	88.1	TRUE	-0.092483	0.021541	5095	1.79e-05	0.003606	0.184966	0.000666987
cg23203918_CoRSIV	chr8:128272220:SNP	T	G	0.0950795	0.0117622	16622	0	72.4	TRUE	0.30601	0.028218	4726	4.23e-27	0.02429	0.61202	0.014866
cg23206463_CoRSIV	chr5:556724:SNP	A	G	-0.986131	0.0121617	20705	0	79.2	TRUE	-0.955923	0.024255	5101	1e-300	0.2335	1.91185	0.446416
cg23218559_CoRSIV	chr19:2107385:SNP	T	C	0.925679	0.0239042	17734	0	70.5	TRUE	1.06469	0.045064	5099	1.17e-116	0.0987	2.12938	0.210169
cg23221052_CoRSIV	chr5:179636575:SNP	A	G	0.413118	0.0096216	23718	0	43.6	TRUE	0.355709	0.021382	5101	4.66e-61	0.05148	0.711418	0.0366238
cg23361828_CoRSIV	chr2:239226472:SNP	A	C	0.483603	0.0111448	20140	0	54.1	TRUE	0.484805	0.022576	5101	7.1e-100	0.08294	0.96961	0.0804195
cg23391173_CoRSIV	chr19:57960074:SNP	A	G	-0.451256	0.0104934	16867	0	85.5	TRUE	-0.469128	0.020062	5101	5.85e-116	0.09685	0.938256	0.0908701
cg23422044_CoRSIV	chr7:1823265:SNP	A	G	0.4222	0.0103592	25858	0	77.2	TRUE	0.361365	0.024173	5091	5.48e-50	0.04206	0.72273	0.030398
cg23442198_CoRSIV	chr4:187115841:SNP	T	C	0.393745	0.0089588	24273	0	53	TRUE	0.361406	0.019794	5101	4.93e-73	0.06137	0.722812	0.044359
cg23467713_CoRSIV	chr14:94288948:SNP	T	C	1.1041	0.0150561	26745	0	79.3	TRUE	1.1487	0.032623	5100	9.15e-256	0.1956	2.2974	0.449372
cg23495837_CoRSIV	chr4:3385176:SNP	A	T	0.628984	0.0157518	24036	0	60.3	TRUE	0.640245	0.036353	5027	3.95e-68	0.05814	1.28049	0.0744477
cg23511824_CoRSIV	chr14:54803765:SNP	T	C	-0.473811	0.0089788	21953	0	58.1	TRUE	-0.471417	0.018894	5101	4.74e-131	0.1088	0.942834	0.10258
cg23548151_CoRSIV	chr12:130792755:SNP	A	G	0.341049	0.0088023	26643	0	62.1	TRUE	0.380188	0.019909	5101	8.68e-80	0.06674	0.760376	0.0507475
cg23549902_CoRSIV	chr7:5155137:SNP	T	C	-0.511062	0.01206	12446	0	26.9	TRUE	-0.560022	0.019638	5101	7.35e-171	0.1376	1.12004	0.154118
cg23576358_CoRSIV	chr4:6653770:SNP	T	C	-0.75685	0.0163327	14815	0	80.8	TRUE	-0.988582	0.027771	5094	8.6e-261	0.1993	1.97716	0.394049
cg23590273_CoRSIV	chr21:44072377:SNP	A	C	-0.405074	0.0100043	25176	0	68.7	TRUE	-0.397826	0.022633	5101	6.29e-68	0.05713	0.795652	0.0454556
cg23643542_CoRSIV	chr4:151029017:SNP	A	G	0.732592	0.0600795	7149	0	27	TRUE	0.770298	0.078577	5101	1.4e-22	0.0185	1.5406	0.028501
cg23659134_CoRSIV	chr10:105809671:SNP	T	C	-0.458409	0.0111063	24136	0	32.9	TRUE	-0.308215	0.025323	5101	7.67e-34	0.02823	0.61643	0.0174018
cg23715104_CoRSIV	chr7:135289854:SNP	A	G	0.356085	0.0087983	24315	0	75.9	TRUE	0.372142	0.019004	5101	9.17e-84	0.06994	0.744284	0.0520552
cg23733394_CoRSIV	chr1:832398:SNP	T	C	-0.740695	0.0171463	6982	0	74.1	TRUE	-0.611022	0.021587	5101	2.2e-166	0.1358	1.22204	0.165954
cg23734418_CoRSIV	chr13:61133345:SNP	C	G	-0.421852	0.0108994	27252	0	61.5	TRUE	-0.464971	0.024569	5100	2.97e-78	0.06564	0.929942	0.0610414
cg23737190_CoRSIV	chr6:36911274:SNP	A	G	0.532227	0.0125434	24389	0	63.9	TRUE	0.539794	0.027126	5095	3.5e-86	0.07214	1.07959	0.0778815
cg23785114_CoRSIV	chr8:1147595:SNP	C	G	0.0690104	0.0095135	22892	0	7.6	TRUE	0.100553	0.020338	5100	7.78e-07	0.004772	0.201106	0.000959678
cg23824713_CoRSIV	chr18:61066463:SNP	A	G	-0.107124	0.0085857	26845	0	5.5	TRUE	-0.077016	0.019643	5101	8.89e-05	0.003006	0.154032	0.00046302
cg23887609_CoRSIV	chr12:130770080:SNP	T	C	0.338131	0.0086424	25867	0	68.5	TRUE	0.298152	0.019627	5101	2.64e-51	0.0433	0.596304	0.02582
cg23899408_CoRSIV	chr19:12607208:SNP	T	G	-0.263448	0.0116861	22062	0	18.3	TRUE	-0.251938	0.023941	5101	9.21e-26	0.02126	0.503876	0.0107124
cg23912081_CoRSIV	chr2:4150068:SNP	T	C	0.955053	0.0076031	22529	0	85.8	TRUE	0.994578	0.016435	5101	1e-300	0.418	1.98916	0.831467
cg23914842_CoRSIV	chr1:9290058:SNP	T	C	-0.39911	0.0102584	24472	0	33.5	TRUE	-0.412542	0.021931	5101	2.15e-77	0.06489	0.825084	0.0535397
cg23936410_CoRSIV	chr14:104765052:SNP	T	C	0.264336	0.0098224	19919	0	29.8	TRUE	0.252013	0.019784	5101	7.02e-37	0.03084	0.504026	0.0155442
cg23997132_CoRSIV	chr10:15166555:SNP	T	C	0.192266	0.0106716	23010	0	43.2	TRUE	0.177402	0.022802	5101	7.95e-15	0.01173	0.354804	0.00416185
cg24044707_CoRSIV	chr14:94288948:SNP	T	C	1.25036	0.0146343	26745	0	77.1	TRUE	1.37158	0.030888	5101	1e-300	0.2789	2.74317	0.76507
cg24050474_CoRSIV	chr10:42794377:SNP	A	G	0.161557	0.0098008	21018	0	21.8	FALSE	0.116361	0.019918	5101	5.32e-09	0.006649	0.232722	0.00154737
cg24102792_CoRSIV	chr13:111613654:SNP	T	C	-0.0757036	0.0085782	27232	0	0	TRUE	-0.104683	0.019921	5100	1.51e-07	0.005387	0.209366	0.00112786
cg24114772_CoRSIV	chr21:15385969:SNP	A	C	-0.312163	0.020215	8410	0	45.5	TRUE	-0.292772	0.026336	5036	1.53e-28	0.02396	0.585544	0.0140296
cg24118856_CoRSIV	chr19:10218030:SNP	T	C	0.653394	0.0085108	22366	0	62.9	TRUE	0.670114	0.017722	5101	6.34e-291	0.219	1.34023	0.29351
cg24127414_CoRSIV	chr5:140450382:SNP	A	G	0.17466	0.0116151	26271	0	19.5	TRUE	0.237766	0.024212	5101	1.19e-22	0.01856	0.475532	0.00882587
cg24143873_CoRSIV	chr20:61665129:SNP	T	G	0.309072	0.0086866	26203	0	98.3	TRUE	0.649089	0.018515	5101	3.36e-251	0.1942	1.29818	0.252106
cg24184022_CoRSIV	chr7:55339348:SNP	C	G	0.149739	0.0125358	26895	0	20.3	TRUE	0.131198	0.029219	5101	7.2e-06	0.003938	0.262396	0.00103331
cg24229701_CoRSIV	chr12:130770080:SNP	T	C	0.38742	0.0089288	23725	0	39.6	TRUE	0.305091	0.019606	5101	7.82e-54	0.04534	0.610182	0.0276657
cg24231558_CoRSIV	chr7:16594454:SNP	T	C	0.529762	0.0127827	25179	0	3.6	TRUE	0.529283	0.02761	5101	3.33e-80	0.06722	1.05857	0.0711568
cg24246628_CoRSIV	chr6:168386575:SNP	A	G	0.408621	0.0100249	26647	0	13.5	TRUE	0.459128	0.022055	5101	5.21e-94	0.07833	0.918256	0.071927
cg24258529_CoRSIV	chr4:1539518:SNP	T	C	0.47383	0.0116914	17508	0	52.7	TRUE	0.455843	0.023522	5101	6.05e-82	0.0686	0.911686	0.0625417
cg24299306_CoRSIV	chr12:9853039:SNP	T	C	1.00095	0.0252529	24494	0	49.5	TRUE	0.901041	0.05141	5101	9.67e-68	0.05682	1.80208	0.102394
cg24323958_CoRSIV	chr1:108657381:SNP	A	T	0.44884	0.0116407	26713	0	68	TRUE	0.398207	0.026773	5101	1.67e-49	0.04158	0.796414	0.0331149
cg24354581_CoRSIV	chr21:38085742:SNP	T	C	0.0990578	0.0099897	26004	0	47.3	TRUE	0.171955	0.022652	5098	3.45e-14	0.01118	0.34391	0.00384491
cg24371425_CoRSIV	chr15:41898885:SNP	A	C	-0.153972	0.0093309	24391	0	0	FALSE	-0.14209	0.021099	5100	1.75e-11	0.008818	0.28418	0.0025059
cg24427850_CoRSIV	chr6:31016550:SNP	A	G	0.548948	0.0139297	21200	0	64.5	TRUE	0.312243	0.025102	5095	2.93e-35	0.02948	0.624486	0.0184098
cg24450063_CoRSIV	chr1:156056968:SNP	A	G	-0.619746	0.013786	21021	0	65.6	TRUE	-0.548352	0.02927	5101	7.55e-77	0.0644	1.0967	0.0706277
cg24476033_CoRSIV	chr19:6709089:SNP	T	G	0.654169	0.0140141	20713	0	73	TRUE	0.595596	0.029864	5101	9.2e-87	0.07236	1.19119	0.0861947
cg24478129_CoRSIV	chr1:246271774:SNP	C	G	0.226615	0.0180694	17619	0	50.8	TRUE	0.146089	0.034355	5086	2.15e-05	0.003544	0.292178	0.00103548
cg24483346_CoRSIV	chr11:82052822:SNP	T	G	1.55115	0.0231331	20337	0	71	TRUE	1.72449	0.049289	5098	5.23e-251	0.1937	3.44898	0.668068
cg24502334_CoRSIV	chr1:242952253:SNP	A	G	-0.14045	0.0209923	17810	0	22.8	TRUE	-0.135188	0.040382	5101	0.000818	0.002193	0.270376	0.000592935
cg24503407_CoRSIV	chr1:205588637:SNP	T	C	-0.209018	0.0137163	27135	0	42.1	TRUE	-0.191231	0.031827	5101	1.95e-09	0.00703	0.382462	0.00268871
cg24508426_CoRSIV	chr10:124425109:SNP	C	G	0.1868	0.0128223	17169	0	1.7	TRUE	0.157509	0.02387	5101	4.36e-11	0.008467	0.315018	0.00266726
cg24524379_CoRSIV	chr3:45998867:SNP	A	G	0.142722	0.0085808	27724	0	42.4	TRUE	0.100632	0.020224	5101	6.61e-07	0.004832	0.201264	0.000972508
cg24530234_CoRSIV	chr10:44184634:SNP	T	G	-0.476994	0.0103802	27203	0	59.5	TRUE	-0.420075	0.023273	5098	1.28e-71	0.06009	0.84015	0.0504846
cg24530489_CoRSIV	chr15:56101592:SNP	A	G	0.847503	0.0208815	25029	0	35	TRUE	0.873323	0.050505	5101	7.24e-66	0.05539	1.74665	0.0967467
cg24536782_CoRSIV	chr8:165405:SNP	T	G	-0.632766	0.013048	9649	0	69.2	TRUE	-0.623063	0.017913	5101	7.79e-247	0.1918	1.24613	0.239007
cg24571110_CoRSIV	chr17:80628184:SNP	T	C	-0.256345	0.0197159	19572	0	27.7	TRUE	-0.300824	0.038503	5101	6.15e-15	0.01183	0.601648	0.0071175
cg24573321_CoRSIV	chr6:69331867:SNP	T	G	0.243241	0.0092697	24171	0	34.8	TRUE	0.218336	0.020006	5101	1.44e-27	0.02282	0.436672	0.00996485
cg24598948_CoRSIV	chr10:42397373:SNP	T	G	0.665945	0.0128374	9496	0	69.8	TRUE	0.567286	0.018331	5101	9.67e-201	0.1581	1.13457	0.179376
cg24626554_CoRSIV	chr7:4949213:SNP	A	G	-0.256785	0.0303947	13558	0	6.3	TRUE	-0.23894	0.046473	5101	2.79e-07	0.005158	0.47788	0.0024649
cg24637308_CoRSIV	chr11:6518000:SNP	T	C	-0.27481	0.0086952	25485	0	66	TRUE	-0.247013	0.019491	5101	1.6e-36	0.03054	0.494026	0.0150876
cg24642844_CoRSIV	chr7:985764:SNP	A	G	-0.995093	0.0125528	14609	0	76.7	TRUE	-1.09548	0.023407	5101	1e-300	0.3005	2.19096	0.658382
cg24668570_CoRSIV	chr10:134938075:SNP	A	G	-0.798165	0.0129915	11426	0	85.7	TRUE	-0.820738	0.025928	4754	2.42e-197	0.1741	1.64148	0.285781
cg24693760_CoRSIV	chr1:167502914:SNP	A	G	-0.522165	0.009826	20617	0	68	TRUE	-0.542953	0.021388	5076	5.77e-136	0.1127	1.08591	0.122382
cg24710520_CoRSIV	chr6:31093699:SNP	A	G	-0.18971	0.0133291	18644	0	79.5	TRUE	-0.231144	0.026127	5101	1.06e-18	0.01512	0.462288	0.0069898
cg24721873_CoRSIV	chr10:135024097:SNP	A	G	0.198246	0.0202	20687	0	37.6	TRUE	0.249418	0.04306	4996	7.37e-09	0.006674	0.498836	0.00332923
cg24786174_CoRSIV	chr18:74099350:SNP	A	G	0.983395	0.0070597	21296	0	84.6	TRUE	0.984952	0.015309	5101	1e-300	0.4481	1.9699	0.882714
cg24800175_CoRSIV	chr19:13332467:SNP	A	G	0.607764	0.0111942	22882	0	82.2	TRUE	0.769132	0.022031	5101	7.3e-251	0.1929	1.53826	0.296731
cg24820672_CoRSIV	chr13:112931299:SNP	C	G	-0.12045	0.0087637	26028	0	23.2	TRUE	-0.120412	0.019876	5101	1.44e-09	0.007146	0.240824	0.00172093
cg24829292_CoRSIV	chr11:132955490:SNP	C	G	0.289614	0.0086929	26012	0	23	TRUE	0.332469	0.01995	5095	2.76e-61	0.05171	0.664938	0.0343839
cg24838063_CoRSIV	chr12:130788990:SNP	T	C	0.73863	0.0170202	23457	0	75.7	TRUE	0.694668	0.039783	5101	5.01e-67	0.05642	1.38934	0.0783863
cg24865955_CoRSIV	chr5:141515768:SNP	A	G	0.177102	0.0144526	27744	0	31.4	TRUE	0.244883	0.033597	5095	3.37e-13	0.01032	0.489766	0.00505438
cg24867279_CoRSIV	chr6:25930088:SNP	A	G	0.0840456	0.014957	26013	0	39.2	FALSE	0.145943	0.034037	5101	1.84e-05	0.003593	0.291886	0.00104875
cg24980413_CoRSIV	chr5:105767:SNP	C	G	-0.386926	0.0334328	15652	0	0	TRUE	-0.260503	0.056832	5101	4.63e-06	0.004104	0.521006	0.00213821
cg24980657_CoRSIV	chr3:109044830:SNP	T	C	-0.114302	0.0099509	24366	0	30.3	FALSE	-0.141827	0.022211	5101	1.8e-10	0.007933	0.283654	0.00225023
cg25004981_CoRSIV	chr15:101075948:SNP	T	C	-0.132899	0.0093095	23830	0	16.1	TRUE	-0.156499	0.020107	5101	7.76e-15	0.01174	0.312998	0.0036746
cg25007799_CoRSIV	chr4:1549431:SNP	T	C	-0.325068	0.0203622	18812	0	15.6	TRUE	-0.420555	0.040394	5101	2.97e-25	0.02082	0.84111	0.0175119
cg25010929_CoRSIV	chr10:87886862:SNP	A	C	-0.569423	0.0116495	26444	0	83.9	TRUE	-0.861339	0.025882	5100	6.17e-227	0.1785	1.72268	0.307498
cg25020666_CoRSIV	chr7:75934640:SNP	C	G	0.40583	0.0099473	23756	0	35	TRUE	0.485641	0.021487	5101	7.42e-107	0.09106	0.971282	0.0884449
cg25034424_CoRSIV	chr4:1507198:SNP	A	G	-0.698268	0.0086341	21805	0	63.6	TRUE	-0.667499	0.017895	5101	9.6e-282	0.2144	1.335	0.286224
cg25070075_CoRSIV	chr15:26930992:SNP	T	C	-0.180959	0.0153072	23493	0	10.3	TRUE	-0.229863	0.0328	5101	2.58e-12	0.00954	0.459726	0.00438579
cg25107000_CoRSIV	chr6:31021017:SNP	C	G	-0.457825	0.0115685	19013	0	37.6	TRUE	-0.478529	0.02307	5101	2.06e-93	0.07781	0.957058	0.0744687
cg25125450_CoRSIV	chr22:32579742:SNP	T	C	0.470534	0.0114809	27185	0	28.6	TRUE	0.501856	0.026594	5101	6.84e-78	0.06528	1.00371	0.0655223
cg25151104_CoRSIV	chr4:190722034:SNP	C	G	0.806621	0.0081508	21764	0	87.1	TRUE	0.822023	0.017006	5101	1e-300	0.3142	1.64405	0.516559
cg25173405_CoRSIV	chr17:45353410:SNP	A	G	-0.188447	0.0092987	27247	0	75.2	TRUE	-0.19283	0.022208	5101	4.46e-18	0.01457	0.38566	0.00561907
cg25189241_CoRSIV	chr9:95632354:SNP	A	G	0.153302	0.0086831	27598	0	16.1	FALSE	0.195095	0.020551	5100	2.77e-21	0.01737	0.39019	0.0067776
cg25208724_CoRSIV	chr1:156056968:SNP	A	G	-0.621986	0.0135639	21739	0	57.3	TRUE	-0.611121	0.029025	5101	4.54e-96	0.07999	1.22224	0.0977671
cg25210835_CoRSIV	chr1:110250168:SNP	A	G	0.898	0.0089391	18273	0	83.9	TRUE	0.969398	0.017724	5101	1e-300	0.3697	1.9388	0.716773
cg25223285_CoRSIV	chr2:128901059:SNP	A	G	-0.101767	0.0085529	27733	0	20.9	TRUE	-0.079484	0.019816	5101	6.09e-05	0.003145	0.158968	0.000499954
cg25243082_CoRSIV	chr4:40206363:SNP	T	C	0.37313	0.009526	23248	0	29.1	TRUE	0.364884	0.020292	5101	5.97e-71	0.05963	0.729768	0.0435161
cg25251204_CoRSIV	chr11:14421101:SNP	A	G	-0.344075	0.008855	27257	0	66.5	TRUE	-0.338426	0.020588	5101	8.12e-60	0.05033	0.676852	0.034066
cg25258098_CoRSIV	chr11:378405:SNP	T	C	0.304301	0.0100478	21914	0	29.6	TRUE	0.341269	0.021303	5096	7.07e-57	0.04796	0.682538	0.0327345
cg25274975_CoRSIV	chr16:47823360:SNP	C	G	0.521307	0.0528391	9317	0	85.5	TRUE	-0.232415	0.056986	5093	4.57e-05	0.003257	0.46483	0.00151395
cg25301532_CoRSIV	chr20:43351303:SNP	T	C	0.504079	0.009439	20098	0	77	TRUE	0.504779	0.019202	5094	6.77e-146	0.1195	1.00956	0.120642
cg25303761_CoRSIV	chr1:31223657:SNP	A	G	-0.673633	0.0134774	12000	0	31.4	TRUE	-0.65027	0.02173	5101	4.4e-186	0.1494	1.30054	0.194301
cg25325723_CoRSIV	chr20:6047012:SNP	A	C	0.566861	0.0144012	23910	0	72.4	TRUE	0.693473	0.032147	4944	9.69e-99	0.08606	1.38695	0.119361
cg25351599_CoRSIV	chr8:143280375:SNP	T	C	0.304973	0.0178816	25038	0	28.3	TRUE	0.332587	0.043567	5101	2.49e-14	0.0113	0.665174	0.00751647
cg25365379_CoRSIV	chr8:1789817:SNP	A	T	0.535753	0.0108475	18844	0	73.9	TRUE	0.520416	0.020729	5100	1.57e-131	0.11	1.04083	0.114492
cg25385940_CoRSIV	chr15:99642518:SNP	T	C	-0.424282	0.0090617	22820	0	77.5	TRUE	-0.405489	0.019628	5101	8.62e-93	0.07723	0.810978	0.0626318
cg25397663_CoRSIV	chr4:74238:SNP	A	G	-0.247664	0.0158573	26276	0	0	TRUE	-0.316971	0.034627	5101	6.57e-20	0.01617	0.633942	0.0102508
cg25425667_CoRSIV	chr2:20706699:SNP	A	G	0.384346	0.0091134	27071	0	57.9	TRUE	0.412028	0.020547	5100	1e-87	0.07311	0.824056	0.0602467
cg25434864_CoRSIV	chr8:83295491:SNP	A	G	-0.539316	0.0089712	24331	0	70.8	TRUE	-0.444184	0.020659	5101	5.01e-100	0.08313	0.888368	0.07385
cg25476565_CoRSIV	chr5:125904304:SNP	C	G	-0.764803	0.0161357	25374	0	30.5	TRUE	-0.809911	0.036777	5101	1.44e-101	0.08685	1.61982	0.140682
cg25507885_CoRSIV	chr21:15438817:SNP	T	C	0.455835	0.0151426	13023	0	0	TRUE	0.383724	0.024022	5056	9.89e-57	0.04806	0.767448	0.0368836
cg25538415_CoRSIV	chr17:43073430:SNP	T	C	-0.975484	0.0212801	24496	0	27.5	TRUE	-0.999354	0.040545	5101	8.94e-127	0.1065	1.99871	0.212862
cg25597117_CoRSIV	chr1:161298818:SNP	T	C	-1.31879	0.0279572	18597	0	67.9	TRUE	-1.55825	0.051156	5098	1.51e-191	0.154	3.11651	0.479942
cg25597625_CoRSIV	chr6:24485774:SNP	A	C	-0.709653	0.0180646	24989	0	30.5	TRUE	-0.749022	0.034914	5101	8.81e-100	0.08279	1.49804	0.124023
cg25612754_CoRSIV	chr7:949115:SNP	A	G	0.939834	0.0236958	5143	0	31.3	TRUE	0.92652	0.023866	5101	1e-300	0.2281	1.85304	0.422678
cg25697727_CoRSIV	chr19:254304:SNP	A	G	0.416913	0.0103045	17832	0	56.9	TRUE	0.446698	0.018974	5101	2.79e-116	0.09804	0.893396	0.0875885
cg25705717_CoRSIV	chr10:27431015:SNP	T	G	-0.739301	0.0136646	20961	0	50.5	TRUE	-0.707347	0.027479	5101	8.36e-141	0.115	1.41469	0.16269
cg25716013_CoRSIV	chr6:75846387:SNP	A	G	0.409735	0.0094699	25557	0	63.2	TRUE	0.414089	0.021899	5097	4.12e-78	0.06557	0.828178	0.0543036
cg25716820_CoRSIV	chr19:3213237:SNP	A	T	-0.558025	0.0141715	22439	0	30.7	TRUE	-0.565086	0.029485	5101	3.66e-80	0.06719	1.13017	0.0759363
cg25755428_CoRSIV	chr19:13805319:SNP	T	G	-0.111595	0.0101483	24976	0	7.5	TRUE	-0.15583	0.022483	5101	4.44e-12	0.009333	0.31166	0.00290872
cg25757140_CoRSIV	chr19:37750100:SNP	C	G	-0.111626	0.0103142	23412	0	46.8	TRUE	-0.087734	0.022345	5101	8.69e-05	0.003014	0.175468	0.000528861
cg25769590_CoRSIV	chr7:158571654:SNP	T	C	-0.364029	0.0313392	14994	0	0	TRUE	-0.345457	0.05265	5101	5.6e-11	0.008373	0.690914	0.00578502
cg25786333_CoRSIV	chr6:29472916:SNP	T	C	0.725617	0.0092467	17657	0	85.1	TRUE	0.50645	0.018836	5063	3.83e-151	0.125	1.0129	0.126612
cg25795258_CoRSIV	chr17:20922920:SNP	C	G	-0.306046	0.0108731	25090	0	52.1	TRUE	-0.365134	0.02459	5101	2.38e-49	0.04145	0.730268	0.0302696
cg25817165_CoRSIV	chr18:72115547:SNP	A	G	-0.524286	0.0133835	27257	0	45.3	TRUE	-0.501041	0.031016	5101	7.81e-58	0.04869	1.00208	0.0487914
cg25822783_CoRSIV	chr12:133057292:SNP	A	G	-0.720855	0.0087283	22269	0	78	TRUE	-0.694609	0.018174	5101	4.56e-296	0.2227	1.38922	0.309379
cg25825627_CoRSIV	chr12:127613567:SNP	T	C	-0.395461	0.0096371	27743	0	56	TRUE	-0.370584	0.022473	5101	4.87e-60	0.05063	0.741168	0.0375253
cg25828445_CoRSIV	chr12:7727954:SNP	A	G	0.701492	0.0092864	26941	0	54.9	TRUE	0.769401	0.021663	5101	7.87e-257	0.1983	1.5388	0.305144
cg25838465_CoRSIV	chr1:91613125:SNP	A	G	0.0629204	0.0089528	27232	0	29.2	TRUE	0.117724	0.020623	5100	1.2e-08	0.006351	0.235448	0.00149533
cg25880954_CoRSIV	chr1:47669325:SNP	A	G	0.270562	0.0115993	22543	0	44.3	TRUE	0.288694	0.023682	5089	6.09e-34	0.02838	0.577388	0.0163863
cg25888561_CoRSIV	chr10:44332372:SNP	A	G	-0.0700135	0.0086511	27234	0	1	TRUE	-0.07589	0.020147	5101	0.000168	0.002775	0.15178	0.00042119
cg25907965_CoRSIV	chr17:19612489:SNP	A	G	-0.533427	0.0136726	23606	0	47	TRUE	-0.552417	0.02917	5101	2.05e-78	0.06571	1.10483	0.0725986
cg25929664_CoRSIV	chr7:197316:SNP	A	G	-1.12754	0.0280738	7721	0	77.7	TRUE	-1.10513	0.033672	5071	2.5e-221	0.1753	2.21026	0.387459
cg25932599_CoRSIV	chr4:837273:SNP	T	C	0.857739	0.0205877	25035	0	40.5	TRUE	0.781546	0.049471	5097	2.58e-55	0.0467	1.56309	0.0729964
cg25952247_CoRSIV	chr9:139119215:SNP	A	G	-0.109428	0.0102305	24057	0	20.4	TRUE	-0.092165	0.022665	5101	4.82e-05	0.003232	0.18433	0.000595755
cg25994622_CoRSIV	chr19:15571338:SNP	A	C	0.611289	0.0114071	19537	0	72.8	TRUE	0.64009	0.021699	5101	4.52e-181	0.1458	1.28018	0.18665
cg26000619_CoRSIV	chr19:2107385:SNP	T	C	1.00935	0.0237366	17734	0	60.9	TRUE	1.11503	0.044825	5101	6.27e-131	0.1082	2.23005	0.241292
cg26039829_CoRSIV	chr8:22084503:SNP	T	C	-0.444782	0.0102862	17658	0	63.9	TRUE	-0.438091	0.019592	5101	5.19e-106	0.08931	0.876182	0.0782518
cg26091304_CoRSIV	chr2:129181308:SNP	A	G	0.619732	0.0106081	27246	0	84.9	TRUE	0.875037	0.021411	5101	1e-300	0.2467	1.75007	0.431743
cg26094651_CoRSIV	chr2:1829174:SNP	T	G	0.474173	0.0116683	20585	0	23.7	TRUE	0.427732	0.023486	5101	8.11e-73	0.06108	0.855464	0.0522517
cg26098768_CoRSIV	chr20:2217291:SNP	A	C	-0.358204	0.0090463	24997	0	52.5	TRUE	-0.427251	0.019859	5101	3.88e-100	0.08322	0.854502	0.0711117
cg26135573_CoRSIV	chr5:178957287:SNP	A	G	-0.484422	0.0100987	22406	0	77.1	TRUE	-0.512299	0.021182	5101	1.69e-122	0.1029	1.0246	0.105431
cg26138821_CoRSIV	chr11:89881373:SNP	T	C	0.587948	0.0130148	27238	0	55.5	TRUE	0.479975	0.028941	5101	7.89e-61	0.05118	0.95995	0.0491302
cg26149567_CoRSIV	chr19:866032:SNP	A	G	1.34007	0.0287334	16917	0	42.3	TRUE	1.30917	0.053874	5087	7.87e-126	0.104	2.61835	0.272308
cg26153715_CoRSIV	chr14:104772534:SNP	A	G	0.487097	0.0094027	23617	0	70.1	TRUE	0.485631	0.020242	5101	4e-121	0.1014	0.971262	0.098486
cg26154534_CoRSIV	chr2:241052745:SNP	T	G	0.348819	0.008511	25758	0	44.1	TRUE	0.327904	0.019397	5096	5.45e-63	0.05312	0.655808	0.0348365
cg26173375_CoRSIV	chr15:101011528:SNP	A	T	-0.701235	0.0180986	26696	0	52	TRUE	-0.566958	0.043994	5101	1.07e-37	0.03154	1.13392	0.0357637
cg26220594_CoRSIV	chr1:19166294:SNP	A	G	-0.347996	0.0088045	26615	0	73.4	TRUE	-0.360497	0.020741	5101	1.34e-66	0.05593	0.720994	0.0403252
cg26267481_CoRSIV	chr5:33067875:SNP	T	C	0.224603	0.0084704	27748	0	49	TRUE	0.205199	0.019768	5101	4.09e-25	0.02069	0.410398	0.00849114
cg26272248_CoRSIV	chr8:145047187:SNP	A	G	0.129566	0.0088476	26551	0	15.8	TRUE	0.09235	0.020347	5101	5.73e-06	0.004024	0.1847	0.000743233
cg26283170_CoRSIV	chr11:132914048:SNP	T	C	-0.0808499	0.0102177	21739	0	56.6	TRUE	-0.107579	0.021218	5085	4.05e-07	0.005032	0.215158	0.00108267
cg26286839_CoRSIV	chr5:79252846:SNP	T	C	0.201769	0.0122479	25842	0	53.9	TRUE	0.185649	0.029551	5101	3.48e-10	0.007681	0.371298	0.00285194
cg26317006_CoRSIV	chr2:240426219:SNP	A	T	0.498603	0.0094162	23204	0	78.4	TRUE	0.521563	0.019736	5095	3.78e-146	0.1206	1.04313	0.125801
cg26320663_CoRSIV	chr1:151672658:SNP	T	C	0.084931	0.0087398	26388	0	5.7	TRUE	0.068055	0.020129	5101	0.000725	0.002237	0.13611	0.000304478
cg26343358_CoRSIV	chr6:32768980:SNP	A	C	0.0533577	0.0082974	21768	0	51.5	FALSE	0.142571	0.021503	5101	3.52e-11	0.008548	0.285142	0.00243739
cg26345160_CoRSIV	chr6:56459282:SNP	C	G	-0.434383	0.0407158	12131	0	52.4	TRUE	-0.341118	0.055371	5099	7.53e-10	0.007391	0.682236	0.00504241
cg26446133_CoRSIV	chr18:72115547:SNP	A	G	-0.524256	0.0133837	27257	0	48.2	TRUE	-0.508233	0.030993	5101	1.63e-59	0.05009	1.01647	0.0509148
cg26476930_CoRSIV	chr2:522200:SNP	T	C	-0.0993288	0.0086934	27742	0	46.3	TRUE	-0.104077	0.0202	5101	2.63e-07	0.005179	0.208154	0.00107803
cg26479374_CoRSIV	chr4:848163:SNP	T	C	-0.282293	0.0196746	15591	0	73.2	TRUE	-0.365742	0.035911	5101	3.05e-24	0.01994	0.731484	0.0145858
cg26490758_CoRSIV	chr10:3353681:SNP	A	G	-0.370712	0.0102515	18997	0	87.7	TRUE	-0.463934	0.019672	5088	1.99e-116	0.09858	0.927868	0.0914692
cg26536949_CoRSIV	chr17:43169:SNP	T	C	0.853761	0.0159185	11238	0	64.4	TRUE	0.917143	0.023308	5101	1e-300	0.2329	1.83429	0.427205
cg26554054_CoRSIV	chr8:523267:SNP	A	G	0.399916	0.0091036	22405	0	34.7	TRUE	0.378628	0.019269	5101	4.19e-84	0.07039	0.757256	0.0533033
cg26568304_CoRSIV	chr16:11277358:SNP	T	C	0.396211	0.0100851	19924	0	22.5	TRUE	0.383143	0.020107	5101	2.61e-79	0.06648	0.766286	0.0509427
cg26585454_CoRSIV	chr19:37004737:SNP	A	T	0.44438	0.0109257	22404	0	59.8	TRUE	0.430973	0.02317	5101	8.01e-76	0.06354	0.861946	0.054768
cg26666292_CoRSIV	chr13:113560379:SNP	T	C	0.453565	0.0109377	25868	0	83.3	TRUE	0.408895	0.025333	5101	8.65e-58	0.04861	0.81779	0.0397528
cg26668675_CoRSIV	chr6:31085661:SNP	T	C	0.367249	0.0226316	21441	0	43.3	TRUE	0.474103	0.058227	5101	4.35e-16	0.01284	0.948206	0.012175
cg26668828_CoRSIV	chr16:34441739:SNP	T	C	-0.304628	0.0146288	14486	0	50.6	FALSE	-0.27859	0.025357	5101	6.4e-28	0.02313	0.55718	0.0128876
cg26672672_CoRSIV	chr7:47426397:SNP	T	C	0.265323	0.0212655	21325	0	26.4	TRUE	0.486391	0.043167	5100	2.85e-29	0.0243	0.972782	0.0236386
cg26690318_CoRSIV	chr10:100100503:SNP	A	G	-0.427004	0.0105825	22165	0	66.9	TRUE	-0.355851	0.02285	5101	7.07e-54	0.04541	0.711702	0.0323184
cg26693817_CoRSIV	chr4:512828:SNP	T	C	0.508902	0.0131458	27253	0	50.8	TRUE	0.511905	0.032575	5101	7.62e-55	0.04619	1.02381	0.0472898
cg26694831_CoRSIV	chr5:178758026:SNP	A	G	-0.741183	0.0105211	18148	0	78.7	TRUE	-0.778511	0.01974	5101	1e-300	0.2337	1.55702	0.363876
cg26725029_CoRSIV	chr17:80546111:SNP	A	G	-0.0743507	0.0125605	13756	0	49.2	TRUE	-0.070696	0.020321	5101	0.000506	0.002368	0.141392	0.000334816
cg26726340_CoRSIV	chr17:77865408:SNP	A	G	0.0968861	0.0115508	20083	0	51.3	TRUE	0.178112	0.022322	5098	1.65e-15	0.01234	0.356224	0.0043958
cg26739149_CoRSIV	chr17:78987169:SNP	T	C	0.78131	0.0151537	12989	0	80.6	TRUE	0.878331	0.023528	5101	1.16e-282	0.2146	1.75666	0.37698
cg26744682_CoRSIV	chr19:50248501:SNP	T	C	0.846611	0.0208094	22152	0	53.4	TRUE	0.806334	0.041337	5101	5.74e-83	0.06944	1.61267	0.111984
cg26818629_CoRSIV	chr6:27840926:SNP	T	C	0.0746545	0.01443	25695	0	65.3	FALSE	0.144587	0.030371	5100	1.96e-06	0.004426	0.289174	0.00127988
cg26834418_CoRSIV	chr11:89898803:SNP	T	C	0.657831	0.0139263	27257	0	44.5	TRUE	0.57952	0.030863	5101	4.52e-77	0.06467	1.15904	0.0749551
cg26865747_CoRSIV	chr6:28048624:SNP	T	C	-0.142147	0.0095938	26629	0	28.8	TRUE	-0.096218	0.022113	5101	1.39e-05	0.003699	0.192436	0.000711821
cg26874229_CoRSIV	chr2:105830998:SNP	A	T	-0.238613	0.0110825	25361	0	25.9	TRUE	-0.183625	0.025921	5101	1.49e-12	0.009746	0.36725	0.00357922
cg26893861_CoRSIV	chr17:41779870:SNP	T	C	0.358244	0.008566	27245	0	21.4	TRUE	0.373227	0.020094	5101	9.88e-76	0.06337	0.746454	0.0473028
cg26913058_CoRSIV	chr16:329138:SNP	T	G	-1.05981	0.0247092	13632	0	60.4	TRUE	-1.21407	0.040853	5101	9.34e-186	0.1476	2.42814	0.358393
cg26922917_CoRSIV	chr12:131554988:SNP	T	C	0.352315	0.0153209	26618	0	47.5	TRUE	0.39698	0.034221	5101	6.46e-31	0.02571	0.79396	0.0204127
cg26935333_CoRSIV	chr16:89179040:SNP	A	C	0.19536	0.0240145	22253	0	32.5	TRUE	0.307717	0.049212	5101	4.2e-10	0.00761	0.615434	0.00468345
cg26953288_CoRSIV	chr8:143276206:SNP	A	G	-0.369879	0.017836	25522	0	32.9	TRUE	-0.405491	0.043439	5100	1.25e-20	0.01681	0.810982	0.0136326
cg26964629_CoRSIV	chr5:6673437:SNP	A	G	0.126564	0.0096974	26472	0	2.6	TRUE	0.181276	0.0219	5095	1.43e-16	0.01327	0.362552	0.00481106
cg26985203_CoRSIV	chr11:43884417:SNP	A	T	0.560045	0.0143021	26105	0	48.9	TRUE	0.589658	0.031285	5100	8.49e-78	0.06514	1.17932	0.0768206
cg27005118_CoRSIV	chr17:13894861:SNP	T	C	0.64395	0.010113	16070	0	73.7	TRUE	0.689101	0.018465	5101	4.14e-282	0.2145	1.3782	0.295624
cg27019122_CoRSIV	chr12:34514792:SNP	T	C	-0.16766	0.0102474	19795	0	14	TRUE	-0.162088	0.020005	5101	6.02e-16	0.01271	0.324176	0.00412028
cg27044861_CoRSIV	chr10:132598801:SNP	A	C	0.0654677	0.0095548	24219	0	19.9	TRUE	0.114168	0.020663	5099	3.38e-08	0.005954	0.228336	0.00135951
cg27052069_CoRSIV	chr10:102106367:SNP	T	C	-0.0821436	0.0086577	26643	0	37.4	TRUE	-0.081177	0.020013	5100	5.03e-05	0.003217	0.162354	0.000522293
cg27094323_CoRSIV	chr7:1033605:SNP	T	C	-0.348046	0.0088995	23469	0	52.3	TRUE	-0.352498	0.019362	5101	8.59e-73	0.06103	0.704996	0.0430259
cg27098685_CoRSIV	chr3:151620741:SNP	C	G	-0.645553	0.0167551	27245	0	26.2	TRUE	-0.688648	0.037725	5101	5.19e-73	0.06134	1.3773	0.0844833
cg27102141_CoRSIV	chr10:131824423:SNP	A	G	-0.488671	0.0100837	18896	0	74.1	TRUE	-0.483335	0.020106	5101	3.06e-121	0.1018	0.96667	0.098407
cg27105123_CoRSIV	chr19:55578093:SNP	T	G	-0.842041	0.0159834	13497	0	57.9	TRUE	-1.01399	0.025884	5047	1e-300	0.2332	2.02797	0.472924
cg27119456_CoRSIV	chr10:37826492:SNP	T	C	-0.113698	0.0112583	27569	0	16.4	FALSE	-0.155724	0.028003	5101	2.76e-08	0.006028	0.311448	0.00187741
cg27127091_CoRSIV	chr3:53100214:SNP	T	G	0.309031	0.00859	26471	0	51.6	TRUE	0.28248	0.019977	5051	5.83e-45	0.03809	0.56496	0.0215193
cg27134251_CoRSIV	chr8:1331632:SNP	A	G	-0.394112	0.0090977	24110	0	30.1	TRUE	-0.373094	0.020059	5101	8.04e-76	0.06354	0.746188	0.0474128
cg27137258_CoRSIV	chr16:2871121:SNP	T	C	-0.178096	0.0094134	25822	0	0	TRUE	-0.182382	0.021261	5101	1.12e-17	0.01423	0.364764	0.00519059
cg27170260_CoRSIV	chr1:38139752:SNP	A	G	0.357677	0.0187445	9495	0	74.2	TRUE	0.331332	0.025177	5101	3.17e-39	0.03285	0.662664	0.0217685
cg27176264_CoRSIV	chr17:80623466:SNP	C	G	-0.295893	0.025416	23529	0	13.8	TRUE	-0.27539	0.050524	5101	5.14e-08	0.005793	0.55078	0.00319067
cg27200895_CoRSIV	chr4:7750087:SNP	C	G	0.593472	0.0102854	21730	0	75.2	TRUE	0.637104	0.021189	5101	9.96e-187	0.1506	1.27421	0.191896
cg27284194_CoRSIV	chr4:993833:SNP	A	G	0.618069	0.0118941	18700	0	51.2	TRUE	0.520183	0.023089	5101	2.07e-106	0.09053	1.04037	0.0941843
cg27329091_CoRSIV	chr2:213623550:SNP	C	G	0.128594	0.0101046	27728	0	18.3	TRUE	0.107666	0.024333	5101	9.77e-06	0.003825	0.215332	0.000823645
cg27332938_CoRSIV	chr10:134939526:SNP	A	T	0.173941	0.0148135	21545	0	37.6	TRUE	0.173846	0.030088	5024	7.79e-09	0.006604	0.347692	0.00229616
cg27353899_CoRSIV	chr6:28004059:SNP	T	C	-0.154431	0.0095738	27132	0	21.6	FALSE	-0.07757	0.023355	5101	0.000899	0.002159	0.15514	0.000334947
cg27357918_CoRSIV	chr4:345252:SNP	T	C	0.16649	0.0090608	26628	0	35.9	TRUE	0.17268	0.020773	5101	1.07e-16	0.01337	0.34536	0.00461746
cg27396498_CoRSIV	chr16:55732620:SNP	T	C	-0.650213	0.015337	24997	0	51.2	TRUE	-0.611791	0.033048	5101	5.23e-75	0.06298	1.22358	0.0770612
cg27420889_CoRSIV	chr4:187422243:SNP	C	G	-0.402211	0.0097503	19776	0	65.4	TRUE	-0.425278	0.019765	5101	3.69e-100	0.08324	0.850556	0.0708003
cg27422857_CoRSIV	chr2:105833128:SNP	A	G	-0.508186	0.0088341	26797	0	29.6	TRUE	-0.420238	0.020906	5101	6.3e-88	0.07343	0.840476	0.0617162
cg27462975_CoRSIV	chr4:24269622:SNP	T	G	0.0826119	0.0088261	27257	0	41	TRUE	0.094015	0.020396	5099	4.09e-06	0.004151	0.18803	0.000780513
cg27464877_CoRSIV	chr16:90093969:SNP	T	C	-0.120764	0.0087144	26285	0	0	TRUE	-0.148416	0.019964	5095	1.16e-13	0.01074	0.296832	0.00318798
cg27511599_CoRSIV	chr7:32076711:SNP	A	G	0.203863	0.0147316	25993	0	26.8	TRUE	0.140302	0.031455	5101	8.27e-06	0.003887	0.280604	0.00109071
cg27517351_CoRSIV	chr19:23777012:SNP	A	C	0.206053	0.0190163	25661	0	35.7	TRUE	0.187995	0.044522	5045	2.44e-05	0.003523	0.37599	0.00132461
cg27524988_CoRSIV	chr6:24530934:SNP	A	G	-0.101884	0.0109357	26665	0	21.4	TRUE	-0.093434	0.025296	5101	0.000224	0.002668	0.186868	0.000498564
cg27525446_CoRSIV	chr1:16335144:SNP	T	C	0.0757331	0.0102042	21558	0	0	TRUE	0.077314	0.021022	5101	0.000238	0.002646	0.154628	0.000409146
cg27529346_CoRSIV	chr6:29654409:SNP	A	G	-0.0631898	0.0107813	20749	0	26.5	FALSE	-0.208904	0.021088	5101	4.99e-23	0.01888	0.417808	0.00788822
cg27532318_CoRSIV	chr7:32451615:SNP	T	C	-0.251576	0.009253	27750	0	25.6	TRUE	-0.184619	0.021367	5101	6.47e-18	0.01443	0.369238	0.0053281
cg27535677_CoRSIV	chr6:28532960:SNP	A	G	0.26207	0.0167163	19621	0	0	TRUE	0.248804	0.033612	5101	1.46e-13	0.01063	0.497608	0.00528957
cg27644292_CoRSIV	chr15:25119954:SNP	T	C	-0.379297	0.0085963	25696	0	51.6	TRUE	-0.385988	0.019017	5101	9.45e-90	0.07475	0.771976	0.0577052
cg27656459_CoRSIV	chr12:116787535:SNP	T	G	0.875169	0.0201629	26463	0	75.2	TRUE	1.08058	0.041683	5100	4.51e-141	0.1165	2.16115	0.251774
cg14724749_CoRSIV	chr19:51775531:SNP	A	G	-0.358277	0.0093258	27116	6.4228533959362e-323	83.1	TRUE	-0.342487	0.021784	5101	7.18e-55	0.04623	0.684974	0.0316663
cg24680439_CoRSIV	chr10:134786132:SNP	A	G	-1.14305	0.0298156	23678	1.47231562460691e-321	36.9	TRUE	-1.1736	0.065577	5101	2.76e-70	0.0591	2.34719	0.138719
cg16271662_CoRSIV	chr6:9026712:SNP	T	C	-0.385943	0.0100835	21678	1.61015993979662e-320	76.1	FALSE	-0.437497	0.020174	5100	7.55e-101	0.08446	0.874994	0.073902
cg04143909_CoRSIV	chr19:58946203:SNP	T	C	-0.388779	0.0101711	26724	1.12997753860351e-319	46.6	FALSE	-0.340225	0.024051	5101	5.35e-45	0.03776	0.68045	0.0256938
cg01685549_CoRSIV	chr6:33091874:SNP	A	T	-0.410467	0.0108132	19959	2.66999999836702e-315	94.2	TRUE	-0.36056	0.021858	5100	4.53e-60	0.05067	0.72112	0.0365391
cg16269488_CoRSIV	chr7:1851461:SNP	A	G	0.435061	0.0114733	20330	1.23999999999474e-314	83.7	TRUE	0.638592	0.023043	5100	5.58e-161	0.1309	1.27718	0.167183
cg25665606_CoRSIV	chr22:50993798:SNP	C	G	-0.331335	0.0087818	24513	1.61000000000015e-311	87.1	TRUE	-0.382551	0.018869	5101	2.2e-89	0.0746	0.765102	0.0570766
cg24923931_CoRSIV	chr19:40930577:SNP	T	C	-0.44381	0.0118353	23226	9.57e-308	35.1	TRUE	-0.508634	0.02548	5101	7.81e-87	0.07249	1.01727	0.0737418
cg02276826_CoRSIV	chr10:134789406:SNP	T	C	-1.11078	0.0298423	24334	3.06e-303	48.4	TRUE	-1.15729	0.065728	5101	4.28e-68	0.05731	2.31458	0.132648
cg23525438_CoRSIV	chr6:17015485:SNP	T	G	-0.442585	0.0118995	27750	8.68e-303	19.9	TRUE	-0.43499	0.02892	5101	1.42e-50	0.04248	0.86998	0.0369567
cg16115627_CoRSIV	chr7:154686551:SNP	T	C	0.547673	0.0148189	27225	5.46e-299	31.1	TRUE	0.55527	0.03476	5100	9.87e-57	0.04767	1.11054	0.0529394
cg22535103_CoRSIV	chr8:58154151:SNP	T	C	0.816913	0.022134	25320	3.49e-298	22.6	TRUE	0.717437	0.049129	5101	8.34e-48	0.04014	1.43487	0.0575958
cg20720918_CoRSIV	chr2:171771808:SNP	A	G	-0.349982	0.009487	26713	6.52e-298	46.2	TRUE	-0.351222	0.02193	5100	7.33e-57	0.0479	0.702444	0.0336471
cg21867110_CoRSIV	chr19:22701050:SNP	C	G	-0.305932	0.0083374	27689	9.1e-295	54.5	TRUE	-0.315776	0.01932	5101	5.01e-59	0.04978	0.631552	0.0314387
cg16611967_CoRSIV	chr16:90148721:SNP	T	G	0.528209	0.0144041	15212	2.14e-294	79.2	TRUE	0.606723	0.027127	5101	5.1e-106	0.08934	1.21345	0.108409
cg13472359_CoRSIV	chr7:158732907:SNP	A	G	0.406588	0.0111247	26249	1.9e-292	63.7	TRUE	0.449894	0.025418	5101	7.04e-69	0.05789	0.899788	0.0520887
cg03486986_CoRSIV	chr13:113011441:SNP	A	G	0.305603	0.0083637	27257	2.62e-292	57.1	TRUE	0.336896	0.019329	5101	7.15e-67	0.05623	0.673792	0.0378873
cg17655970_CoRSIV	chr13:113011441:SNP	A	G	0.305666	0.0083663	27257	3.05e-292	45.8	TRUE	0.35216	0.019276	5101	4.17e-73	0.06144	0.70432	0.0432734
cg25657700_CoRSIV	chr15:25124705:SNP	A	C	0.388755	0.0106471	20315	6.95e-292	50.3	TRUE	0.422276	0.021263	5092	6.53e-86	0.07191	0.844552	0.0607317
cg05918002_CoRSIV	chr17:5213391:SNP	T	C	-0.64973	0.0178331	18188	1.23e-290	41.6	TRUE	-0.635583	0.035429	5067	8.84e-71	0.05974	1.27117	0.0759395
cg04055096_CoRSIV	chr16:49644298:SNP	A	G	-0.414713	0.0113845	26117	1.54e-290	68.8	TRUE	-0.486587	0.025532	5098	2.4e-79	0.06653	0.973174	0.0647453
cg16870655_CoRSIV	chr19:57939619:SNP	T	C	-0.314588	0.0086443	25546	5.56e-290	42.7	TRUE	-0.331981	0.019437	5101	3.13e-64	0.05411	0.663962	0.035927
cg08787039_CoRSIV	chr1:182841964:SNP	A	G	0.534991	0.014715	26743	2.05e-289	37.3	TRUE	0.557693	0.034261	5101	9.15e-59	0.0494	1.11539	0.0551001
cg10742917_CoRSIV	chr7:56224480:SNP	T	C	0.301279	0.0083932	27377	3.56e-282	15.2	TRUE	0.288301	0.019412	5101	2.29e-49	0.04146	0.576602	0.0239059
cg15865511_CoRSIV	chr2:43271621:SNP	C	G	0.311583	0.0086994	25753	6.12e-281	37.5	TRUE	0.411447	0.019396	5086	1.04e-97	0.08131	0.822894	0.0669095
cg05373875_CoRSIV	chr20:18526046:SNP	T	C	-0.309601	0.0087392	27216	6.59e-275	66.4	TRUE	-0.330463	0.019953	5101	9.3e-61	0.05105	0.660926	0.0337403
cg20066226_CoRSIV	chr13:100217884:SNP	A	G	0.370602	0.0104726	27251	2.64e-274	45.4	TRUE	0.38027	0.023761	5101	8.05e-57	0.04783	0.76054	0.0363766
cg22620414_CoRSIV	chr3:10806057:SNP	C	G	-0.84167	0.0238009	26745	6.33e-274	58.6	TRUE	-0.884727	0.060723	5099	1.36e-47	0.03998	1.76945	0.0707428
cg06547541_CoRSIV	chr8:800534:SNP	T	G	0.352076	0.0099645	26842	1.83e-273	80.9	TRUE	0.429248	0.02295	5101	9.76e-77	0.0642	0.858496	0.0551154
cg15127250_CoRSIV	chr12:51786186:SNP	T	C	0.352532	0.0099929	19020	1.27e-272	72.4	TRUE	0.322317	0.019762	5099	7.13e-59	0.0496	0.644634	0.0319738
cg08124399_CoRSIV	chr6:74104557:SNP	C	G	0.311836	0.008844	24977	2.44e-272	36.6	TRUE	0.30885	0.019681	5101	8.95e-55	0.04607	0.6177	0.0284574
cg03873153_CoRSIV	chr7:64045766:SNP	T	C	-0.633352	0.0180127	27720	7.79e-271	36.7	TRUE	-0.625546	0.040789	5101	3.14e-52	0.04409	1.25109	0.0551606
cg20581874_CoRSIV	chr14:21176809:SNP	A	G	-0.374413	0.0106624	23718	3.95e-270	11.1	TRUE	-0.337323	0.024736	5097	5.74e-42	0.03521	0.674646	0.0237543
cg26259926_CoRSIV	chr8:145723419:SNP	T	G	0.342591	0.0097851	19758	1.5e-268	74.6	TRUE	0.369187	0.019859	5101	8.76e-76	0.06347	0.738374	0.0468646
cg11904978_CoRSIV	chr12:132336900:SNP	A	G	-0.367945	0.0105986	18542	4.45e-264	71	TRUE	-0.50763	0.020372	5101	5.41e-131	0.1085	1.01526	0.110156
cg05270750_CoRSIV	chr16:90148721:SNP	T	G	0.500095	0.0144789	15212	2.04e-261	77.2	TRUE	0.590832	0.027202	5100	6.92e-101	0.0847	1.18166	0.100087
cg05029148_CoRSIV	chr8:1320946:SNP	A	G	0.437258	0.0126747	16210	8.47e-261	50.7	TRUE	0.492036	0.023525	5101	6.54e-95	0.07901	0.984072	0.0777515
cg26393629_CoRSIV	chr14:21176809:SNP	A	G	-0.367892	0.0106727	23718	2.23e-260	7.8	TRUE	-0.334317	0.024737	5101	2.95e-41	0.03458	0.668634	0.0231214
cg19403023_CoRSIV	chr16:2876659:SNP	T	C	0.404293	0.0117296	19094	2.43e-260	58.2	TRUE	0.46841	0.02361	5101	8e-86	0.07166	0.93682	0.0671325
cg17177536_CoRSIV	chr10:19763544:SNP	A	T	-0.782254	0.0227553	25494	5.62e-259	45.1	TRUE	-0.761584	0.048774	5099	4.62e-54	0.04565	1.52317	0.0695326
cg19828220_CoRSIV	chr17:46699669:SNP	A	T	0.29672	0.0086946	26366	2.93e-255	57.5	TRUE	0.270829	0.020292	5101	2.74e-40	0.03376	0.541658	0.0182864
cg11201654_CoRSIV	chr6:29935850:SNP	A	G	-0.359733	0.0105801	16772	2.16e-253	47.8	TRUE	-0.312316	0.019376	5101	9.99e-58	0.04849	0.624632	0.0302884
cg19718309_CoRSIV	chr14:100642882:SNP	T	C	-0.750911	0.0222537	26617	1.35e-249	0	TRUE	-0.622302	0.050291	5035	6.5e-35	0.02952	1.2446	0.0367407
cg00600477_CoRSIV	chr8:144660575:SNP	C	G	0.322744	0.0095818	26000	1.02e-248	24.6	TRUE	0.300614	0.022036	5101	5.34e-42	0.03521	0.601228	0.0211692
cg01992590_CoRSIV	chr17:48276971:SNP	C	G	0.552232	0.0164174	7315	4.83e-248	93.2	TRUE	0.669944	0.021754	5101	3.33e-196	0.1568	1.33989	0.210094
cg06600725_CoRSIV	chr12:48698853:SNP	A	G	0.484427	0.0144465	27716	1.62e-246	38.5	TRUE	0.517602	0.031795	5101	9.04e-59	0.04941	1.0352	0.0511494
cg02710296_CoRSIV	chr1:182855698:SNP	A	G	-0.495835	0.0147891	26743	1.95e-246	23.4	TRUE	-0.499849	0.034479	5101	3.81e-47	0.03959	0.999698	0.039578
cg05365033_CoRSIV	chr19:18892728:SNP	A	C	0.31217	0.0093381	24999	5.09e-245	2.8	TRUE	0.335465	0.020856	5101	3.07e-57	0.04829	0.67093	0.0323992
cg26332114_CoRSIV	chr19:57739247:SNP	A	G	0.287507	0.008613	26648	2.63e-244	43.5	TRUE	0.268493	0.019426	5101	4.71e-43	0.03611	0.536986	0.0193906
cg06173319_CoRSIV	chr16:90083699:SNP	C	G	-0.583627	0.0174863	26668	3.02e-244	38.7	TRUE	-0.660481	0.038831	5099	7.68e-64	0.05371	1.32096	0.0709489
cg04121214_CoRSIV	chr22:50278642:SNP	T	C	-0.354956	0.0107331	25960	7.71e-240	73.8	TRUE	-0.485647	0.024344	5096	8.79e-87	0.07246	0.971294	0.07038
cg15257565_CoRSIV	chr10:42864138:SNP	A	G	0.300803	0.009145	23405	2.8e-237	0	TRUE	0.28578	0.019519	5101	4.82e-48	0.04034	0.57156	0.0230567
cg07238058_CoRSIV	chr12:19991802:SNP	T	C	-0.632551	0.0192406	18413	4.87e-237	0	TRUE	-0.669376	0.037161	5101	3.84e-71	0.05982	1.33875	0.0800841
cg25604594_CoRSIV	chr10:99319214:SNP	C	G	-0.312807	0.0096232	27698	8.9e-232	46.5	TRUE	-0.336288	0.022608	5101	1.63e-49	0.04159	0.672576	0.0279724
cg16707215_CoRSIV	chr15:22816713:SNP	A	C	-0.312936	0.0097997	21622	9.19e-224	5.7	TRUE	-0.305744	0.020756	5099	1.35e-48	0.04083	0.611488	0.0249671
cg01124477_CoRSIV	chr2:181725816:SNP	C	G	-0.620336	0.019446	25980	2.63e-223	71.7	TRUE	-0.772151	0.0443	5101	7.09e-67	0.05623	1.5443	0.0868361
cg01525538_CoRSIV	chr1:228716894:SNP	T	C	0.341948	0.0107296	24988	7.06e-223	37.6	TRUE	0.311508	0.023755	5100	5.78e-39	0.03263	0.623016	0.020329
cg11380483_CoRSIV	chr2:127936315:SNP	A	G	-0.274199	0.0086177	27240	3.64e-222	81.9	TRUE	-0.426848	0.019448	5099	2.79e-101	0.08635	0.853696	0.0737166
cg14035368_CoRSIV	chr9:139401565:SNP	A	G	-0.488861	0.0155174	20321	7.62e-218	69.9	TRUE	-0.549222	0.030308	5096	5.4e-72	0.06056	1.09844	0.0665218
cg25000021_CoRSIV	chr2:2764201:SNP	A	C	0.324548	0.0103175	26477	3.46e-217	81.4	TRUE	0.515552	0.023284	5098	9.26e-106	0.08776	1.0311	0.0904897
cg02375585_CoRSIV	chr6:33124693:SNP	C	G	-0.45314	0.0144093	19958	4.51e-217	81.7	TRUE	-0.64381	0.028499	5100	9.44e-107	0.09099	1.28762	0.117161
cg19901101_CoRSIV	chr10:766459:SNP	A	G	0.288418	0.0092255	26436	1.47e-214	53	TRUE	0.301627	0.021451	5101	1.75e-44	0.03733	0.603254	0.0225195
cg24690094_CoRSIV	chr11:67226097:SNP	T	C	0.533758	0.0170928	21625	4.57e-214	21.6	TRUE	0.471137	0.032387	5101	1.87e-47	0.03985	0.942274	0.0375496
cg06937997_CoRSIV	chr1:71492725:SNP	T	C	-0.265147	0.0084993	26873	1.19e-213	25.9	TRUE	-0.233242	0.019331	5101	2.73e-33	0.02776	0.466484	0.0129496
cg16567723_CoRSIV	chr13:114197252:SNP	T	C	0.298852	0.009643	25496	6.98e-211	91.6	TRUE	0.618475	0.020931	5098	3.35e-181	0.1463	1.23695	0.180966
cg18710053_CoRSIV	chr5:126410190:SNP	A	C	-0.621591	0.0202593	27746	9.96e-207	32	TRUE	-0.645603	0.053136	5101	9.91e-34	0.02814	1.29121	0.0363345
cg19149785_CoRSIV	chr19:51498647:SNP	A	G	0.258429	0.008436	27731	4.33e-206	45.3	TRUE	0.25431	0.019445	5101	9.13e-39	0.03245	0.50862	0.0165047
cg05406088_CoRSIV	chr15:66968793:SNP	A	C	-0.365679	0.0120527	20803	3.4e-202	54.8	TRUE	-0.310756	0.025043	5101	4.24e-35	0.02931	0.621512	0.0182165
cg04299200_CoRSIV	chr5:466075:SNP	C	G	0.281016	0.0092953	25954	8.99e-201	65.6	TRUE	0.279646	0.020721	5101	3.81e-41	0.03449	0.559292	0.01929
cg04189328_CoRSIV	chr14:24291421:SNP	A	G	0.463442	0.0153655	26463	7.66e-200	65.3	TRUE	0.450321	0.038901	5070	8.57e-31	0.02576	0.900642	0.0232005
cg22452837_CoRSIV	chr6:28657190:SNP	A	G	-0.288289	0.0096579	20885	8.75e-196	31.4	TRUE	-0.264863	0.019534	5101	1.65e-41	0.0348	0.529726	0.0184345
cg08355456_CoRSIV	chr11:67226097:SNP	T	C	0.510257	0.0171244	21625	4.27e-195	33.9	TRUE	0.431059	0.032497	5101	8.04e-40	0.03336	0.862118	0.0287603
cg12924510_CoRSIV	chr18:515876:SNP	T	G	0.521511	0.0175384	6571	2.68e-194	87.9	TRUE	0.645407	0.020112	5101	1.13e-211	0.168	1.29081	0.216857
cg07002447_CoRSIV	chr19:19578890:SNP	T	C	-0.324281	0.010916	27740	6.27e-194	56.6	TRUE	-0.360645	0.026058	5101	3.65e-43	0.03621	0.72129	0.0261179
cg05364567_CoRSIV	chr17:5073309:SNP	A	G	-0.303743	0.0102436	25062	3.18e-193	22.7	TRUE	-0.23732	0.022393	5080	4.2e-26	0.02164	0.47464	0.0102712
cg00538212_CoRSIV	chr7:158700109:SNP	T	C	-0.511236	0.0172929	24887	4.42e-192	43.8	TRUE	-0.494283	0.040322	5101	2.68e-34	0.02863	0.988566	0.0283026
cg13749113_CoRSIV	chr15:24462711:SNP	A	G	-0.308691	0.0105288	20616	6e-189	10.2	TRUE	-0.406419	0.021048	5100	2.21e-81	0.06815	0.812838	0.0553949
cg24530147_CoRSIV	chr3:138765133:SNP	T	C	-0.301303	0.0102941	24969	2.54e-188	39.7	TRUE	-0.305045	0.022941	5101	5.27e-40	0.03351	0.61009	0.0204441
cg06566384_CoRSIV	chr10:134316622:SNP	A	G	-0.252459	0.0086312	26025	4.56e-188	81.3	TRUE	-0.365222	0.018988	5099	7.61e-81	0.06768	0.730444	0.0494364
cg01347035_CoRSIV	chr10:42858154:SNP	A	G	0.257547	0.0088133	25584	1e-187	19.6	TRUE	0.279735	0.019425	5101	1.5e-46	0.03908	0.55947	0.0218641
cg01667892_CoRSIV	chr5:23366450:SNP	A	T	0.398485	0.0136481	27742	2.12e-187	55.6	TRUE	0.426521	0.032416	5101	3.27e-39	0.03284	0.853042	0.0280139
cg02304092_CoRSIV	chr5:126412585:SNP	T	G	-0.591699	0.0203063	27748	1.16e-186	0	TRUE	-0.613571	0.053157	5101	1.28e-30	0.02546	1.22714	0.031243
cg20762480_CoRSIV	chr12:39541512:SNP	T	G	0.280017	0.0096158	27252	1.97e-186	75.1	TRUE	0.270648	0.02245	5101	3.09e-33	0.02771	0.541296	0.0149993
cg10166044_CoRSIV	chr17:62279166:SNP	T	C	-1.17368	0.0404109	20586	1.86e-185	36.6	TRUE	-1.15409	0.091385	5098	2.78e-36	0.03035	2.30819	0.0700535
cg21144063_CoRSIV	chr7:64045766:SNP	T	C	-0.551788	0.0191521	24997	1.57e-182	3.3	TRUE	-0.549301	0.041004	5101	1.43e-40	0.034	1.0986	0.0373525
cg14079463_CoRSIV	chr6:127804985:SNP	C	G	0.250981	0.008723	27747	4.77e-182	9.2	TRUE	0.259781	0.020427	5101	9.13e-37	0.03074	0.519562	0.0159713
cg14668821_CoRSIV	chr17:77704314:SNP	T	C	-0.255959	0.0089082	26354	1.48e-181	70.5	TRUE	-0.252904	0.020734	5099	5.58e-34	0.02836	0.505808	0.0143447
cg09713850_CoRSIV	chr6:31918860:SNP	A	G	-0.352809	0.0123421	24060	1.01e-179	83.8	FALSE	-0.349831	0.02709	5101	7.56e-38	0.03167	0.699662	0.0221583
cg14325153_CoRSIV	chr3:138764229:SNP	T	C	-0.281894	0.0098666	27135	1.56e-179	27	TRUE	-0.300827	0.022893	5101	4.07e-39	0.03275	0.601654	0.0197042
cg19770292_CoRSIV	chr5:1897929:SNP	T	C	-0.27263	0.0095788	21891	3.48e-178	15.3	TRUE	-0.290197	0.019874	5101	8.45e-48	0.04014	0.580394	0.023297
cg03601372_CoRSIV	chr19:37927231:SNP	T	C	0.247865	0.0087259	27746	1.72e-177	16.8	TRUE	0.244587	0.020415	5101	7.52e-33	0.02738	0.489174	0.0133936
cg00864171_CoRSIV	chr11:67346869:SNP	A	C	0.425268	0.0149729	27745	1.88e-177	45.8	TRUE	0.459611	0.040778	5101	2.75e-29	0.02431	0.919222	0.0223463
cg20390711_CoRSIV	chr6:127810365:SNP	T	G	0.247642	0.0087257	27747	3.49e-177	29.7	TRUE	0.256456	0.020595	5101	2.48e-35	0.02951	0.512912	0.015136
cg13904562_CoRSIV	chr12:48692518:SNP	A	G	-0.412624	0.0145653	27739	1.51e-176	13	TRUE	-0.424581	0.032063	5101	1.09e-39	0.03325	0.849162	0.0282346
cg07045469_CoRSIV	chr7:48596337:SNP	T	G	-0.290758	0.0102648	27257	1.66e-176	58.5	TRUE	-0.24466	0.024235	5101	7.53e-24	0.0196	0.48932	0.00959067
cg23414861_CoRSIV	chr6:74123363:SNP	A	G	0.310097	0.0109663	27142	6.58e-176	32.9	TRUE	0.320378	0.025427	5101	3.97e-36	0.0302	0.640756	0.0193508
cg04647918_CoRSIV	chr11:67346869:SNP	A	C	0.425174	0.015061	27401	2.5e-175	45.1	TRUE	0.456797	0.040784	5101	6.03e-29	0.02401	0.913594	0.0219354
cg15213081_CoRSIV	chr19:508626:SNP	T	C	-0.236262	0.0083856	27744	1.19e-174	21.9	TRUE	-0.216404	0.019554	5101	2.65e-28	0.02346	0.432808	0.0101537
cg25726756_CoRSIV	chr21:48007647:SNP	A	T	0.792639	0.0282332	21353	2e-173	82.6	TRUE	0.789925	0.052586	5083	1.89e-50	0.04252	1.57985	0.0671752
cg00879218_CoRSIV	chr19:38130319:SNP	C	G	0.305728	0.0109436	25580	9.55e-172	60.7	TRUE	0.258561	0.024549	5101	8.35e-26	0.02129	0.517122	0.0110095
cg16194588_CoRSIV	chr8:81404297:SNP	C	G	-0.269677	0.0098324	27743	1.29e-165	13	FALSE	-0.267614	0.023624	5101	1.45e-29	0.02455	0.535228	0.0131398
cg14349672_CoRSIV	chr11:133764666:SNP	C	G	-0.256849	0.0093805	26453	4.59e-165	2.3	TRUE	-0.277598	0.02084	5094	3.86e-40	0.03367	0.555196	0.0186934
cg17903548_CoRSIV	chr8:142300002:SNP	T	C	0.377785	0.0138499	25938	7.96e-164	27.1	TRUE	0.397742	0.032831	5099	1.52e-33	0.02799	0.795484	0.0222656
cg25016646_CoRSIV	chr12:133023640:SNP	A	G	-0.245932	0.0090397	24100	5.54e-163	86.1	TRUE	-0.280502	0.019302	5101	2.32e-47	0.03977	0.561004	0.0223111
cg15255946_CoRSIV	chr6:32581614:SNP	T	C	-0.300071	0.0110414	19347	1.22e-162	58.7	TRUE	-0.259033	0.022344	5101	7.07e-31	0.02568	0.518066	0.0133039
cg18955367_CoRSIV	chr8:81438420:SNP	T	C	0.267422	0.0098476	27710	2.15e-162	23.4	FALSE	0.276504	0.023724	5101	3.45e-31	0.02595	0.553008	0.0143506
cg04118119_CoRSIV	chr13:47358540:SNP	T	C	0.227599	0.0083979	27749	9.34e-162	67.7	TRUE	0.229031	0.019864	5099	1.46e-30	0.02542	0.458062	0.0116439
cg19096358_CoRSIV	chr5:178547567:SNP	A	G	-0.53409	0.0197125	19498	1.16e-161	46.6	TRUE	-0.507038	0.042382	5101	9.25e-33	0.0273	1.01408	0.0276843
cg18706028_CoRSIV	chr8:70980738:SNP	T	C	-0.334926	0.0123637	27124	1.31e-161	13	FALSE	-0.315472	0.0296	5101	2.24e-26	0.02179	0.630944	0.0137483
cg08095654_CoRSIV	chr19:58724380:SNP	A	G	0.841633	0.0311658	24297	1.29e-160	51.7	TRUE	0.945118	0.07408	5100	5.46e-37	0.03094	1.89024	0.0584839
cg04619381_CoRSIV	chr7:29590471:SNP	A	G	0.921208	0.0341687	18558	4.29e-160	70.8	TRUE	1.06003	0.097906	5099	3.63e-27	0.02248	2.12006	0.047659
cg10001458_CoRSIV	chr10:43141235:SNP	A	G	0.235774	0.0087978	26778	3.31e-158	80.3	TRUE	0.205959	0.020021	5079	1.09e-24	0.02042	0.411918	0.00841137
cg00081729_CoRSIV	chr1:240660818:SNP	A	G	-0.226939	0.0085195	26970	2.5e-156	42.4	TRUE	-0.195173	0.019878	5101	1.21e-22	0.01856	0.390346	0.00724482
cg09395805_CoRSIV	chr6:27195660:SNP	A	G	0.326086	0.0122675	27239	1.12e-155	35.9	TRUE	0.263043	0.028575	5101	4.09e-20	0.01635	0.526086	0.00860151
cg11906444_CoRSIV	chr19:43912939:SNP	T	C	-0.277994	0.0104589	27743	1.17e-155	59.9	TRUE	-0.2231	0.025682	5101	4.31e-18	0.01458	0.4462	0.0065056
cg24840300_CoRSIV	chr19:794800:SNP	A	C	0.312894	0.011785	19096	2.56e-155	49.7	TRUE	0.329848	0.022903	5101	1.48e-46	0.03909	0.659696	0.0257875
cg06159404_CoRSIV	chr10:43909931:SNP	T	G	-0.641377	0.0242068	23473	1.09e-154	31.3	TRUE	-0.531016	0.063318	5101	5.69e-17	0.01361	1.06203	0.0144543
cg03595018_CoRSIV	chr16:931686:SNP	T	C	-0.306531	0.0116069	26497	1.07e-153	65.3	TRUE	-0.492218	0.028346	5087	2.43e-66	0.05598	0.984436	0.0551087
cg13182010_CoRSIV	chr14:23218385:SNP	A	G	-0.221405	0.0083908	27726	1.95e-153	74.7	TRUE	-0.386592	0.019196	5099	3.49e-88	0.07371	0.773184	0.0569914
cg15639469_CoRSIV	chr9:6838348:SNP	T	G	-0.475258	0.0181361	26570	2.32e-151	46.1	FALSE	-0.580549	0.038203	5098	2.33e-51	0.04335	1.1611	0.0503336
cg26700447_CoRSIV	chr8:70980738:SNP	T	C	-0.321875	0.0123877	27133	7.63e-149	12	FALSE	-0.325695	0.029579	5101	4.9e-28	0.02323	0.65139	0.0151318
cg25065689_CoRSIV	chr13:111113394:SNP	A	T	-0.237658	0.0092019	27193	4.41e-147	87	TRUE	-0.074651	0.021373	5098	0.000481	0.002388	0.149302	0.000356533
cg19427345_CoRSIV	chr4:623799:SNP	A	G	-0.711394	0.0275499	23927	5.02e-147	36.4	TRUE	-0.881103	0.066368	5101	6.93e-40	0.03341	1.76221	0.0588753
cg05457730_CoRSIV	chr16:86810343:SNP	T	C	0.297359	0.011522	20120	7.22e-147	53.5	TRUE	0.286287	0.022966	5101	2.11e-35	0.02958	0.572574	0.0169367
cg19712189_CoRSIV	chr19:33204251:SNP	C	G	0.288829	0.0112168	27738	3.25e-146	0	TRUE	0.272097	0.025477	5101	1.77e-26	0.02188	0.544194	0.011907
cg01232511_CoRSIV	chr16:2871555:SNP	A	G	0.233341	0.0090852	27256	1.78e-145	47	TRUE	0.240864	0.021137	5100	6.76e-30	0.02484	0.481728	0.0119661
cg18878907_CoRSIV	chr12:48681987:SNP	A	G	0.392352	0.01533	25017	1.79e-144	43.4	TRUE	0.46083	0.031975	5091	1.3e-46	0.03921	0.92166	0.0361383
cg09391405_CoRSIV	chr2:106413077:SNP	T	C	0.353558	0.0138638	19411	1.86e-143	73.1	TRUE	0.65651	0.025858	5096	5.71e-136	0.1123	1.31302	0.147452
cg16844333_CoRSIV	chr10:89182615:SNP	A	G	0.287982	0.0113124	23560	5.88e-143	32.8	TRUE	0.2719	0.024124	5101	2.75e-29	0.02431	0.5438	0.0132198
cg22992730_CoRSIV	chr19:4796448:SNP	C	G	0.240066	0.0094372	22003	9.51e-143	42.4	TRUE	0.227933	0.019484	5101	2.08e-31	0.02614	0.455866	0.0119163
cg13012494_CoRSIV	chr21:47975703:SNP	T	C	0.631867	0.0249168	16686	7.13e-142	35.3	TRUE	0.516831	0.041796	5101	7.21e-35	0.02911	1.03366	0.0300899
cg24938881_CoRSIV	chr2:95437385:SNP	A	T	0.369308	0.0145738	26397	1.14e-141	74.9	FALSE	0.351289	0.032006	5096	7.21e-28	0.0231	0.702578	0.0162296
cg01114163_CoRSIV	chr5:1839221:SNP	T	C	0.517145	0.0204142	24250	1.4e-141	41.1	TRUE	0.451201	0.048625	5101	2.07e-20	0.01661	0.902402	0.0149889
cg27547543_CoRSIV	chr6:31243008:SNP	A	G	0.336359	0.0132786	17796	1.46e-141	40.9	TRUE	0.261817	0.027942	5101	8.83e-21	0.01693	0.523634	0.00886512
cg13900773_CoRSIV	chr12:130808545:SNP	A	G	0.228327	0.0090159	26648	1.7e-141	27.6	TRUE	0.276349	0.020614	5101	1.28e-40	0.03405	0.552698	0.0188194
cg00817731_CoRSIV	chr3:46744930:SNP	T	C	0.494447	0.0195433	22302	3.19e-141	25.9	TRUE	0.469443	0.040822	5101	2.06e-30	0.02528	0.938886	0.023735
cg13732083_CoRSIV	chr21:47975703:SNP	T	C	0.629386	0.0249164	16686	8.82e-141	42.7	TRUE	0.616203	0.041531	5101	2.82e-49	0.04139	1.23241	0.0510093
cg17243628_CoRSIV	chr1:9153885:SNP	A	T	-0.302313	0.0120013	27745	5.14e-140	45.5	TRUE	-0.311139	0.028682	5097	2.9e-27	0.02257	0.622278	0.0140448
cg24654266_CoRSIV	chr2:115420112:SNP	A	C	0.364706	0.014512	27243	2.26e-139	33.4	TRUE	0.396904	0.035205	5100	2.65e-29	0.02433	0.793808	0.0193133
cg22126965_CoRSIV	chr7:1015371:SNP	C	G	0.542146	0.021602	16826	5.36e-139	48	TRUE	0.525287	0.04047	5101	3.25e-38	0.03198	1.05057	0.0335974
cg15087907_CoRSIV	chr10:3198376:SNP	A	G	-0.237867	0.0094919	26026	1.36e-138	46.7	TRUE	-0.288306	0.021448	5096	7.74e-41	0.03426	0.576612	0.0197547
cg20702390_CoRSIV	chr2:18766123:SNP	T	C	0.486304	0.0194359	27232	3.62e-138	54.5	TRUE	0.485243	0.048395	5101	1.5e-23	0.01934	0.970486	0.0187692
cg01934756_CoRSIV	chr1:43081114:SNP	A	G	0.429744	0.0171974	26107	8.09e-138	62.8	TRUE	0.492863	0.037046	5100	4.8e-40	0.03355	0.985726	0.0330711
cg25932869_CoRSIV	chr7:102520375:SNP	C	G	-0.329336	0.0132314	19806	9.42e-137	30.1	TRUE	-0.302065	0.025479	5101	3.32e-32	0.02683	0.60413	0.0162088
cg07058484_CoRSIV	chr16:1959619:SNP	T	C	-0.216428	0.008712	26592	3.11e-136	87.7	TRUE	-0.253534	0.019897	5071	6.64e-37	0.03104	0.507068	0.0157394
cg06621431_CoRSIV	chr2:168674480:SNP	A	G	-0.249217	0.0100548	27744	1.28e-135	92.3	TRUE	-0.31856	0.023715	5097	8.76e-41	0.0342	0.63712	0.0217895
cg19729930_CoRSIV	chr2:74457718:SNP	A	C	-0.215656	0.0087163	26451	3.82e-135	14.4	TRUE	-0.240029	0.020169	5101	1.95e-32	0.02703	0.480058	0.012976
cg05475109_CoRSIV	chr19:21168754:SNP	A	C	-0.284031	0.0114832	26041	4.54e-135	24.6	FALSE	-0.280715	0.024863	5101	2.21e-29	0.02439	0.56143	0.0136933
cg04585209_CoRSIV	chr8:70980738:SNP	T	C	-0.305887	0.0123785	27122	8.11e-135	8.3	FALSE	-0.296364	0.029639	5101	1.98e-23	0.01923	0.592728	0.0113982
cg18713687_CoRSIV	chr3:195652708:SNP	T	C	-0.230016	0.0093112	26703	9.9e-135	66.1	TRUE	-0.252872	0.021464	5101	7.93e-32	0.0265	0.505744	0.0134022
cg10714510_CoRSIV	chr6:32589122:SNP	A	C	0.264166	0.0106949	18205	1.06e-134	62	TRUE	0.221004	0.020971	5101	7.85e-26	0.02132	0.442008	0.00942361
cg02784823_CoRSIV	chr8:81438420:SNP	T	C	0.243045	0.0098719	27710	7.71e-134	16.7	FALSE	0.238456	0.023805	5101	1.67e-23	0.0193	0.476912	0.0092044
cg02188190_CoRSIV	chr13:112906531:SNP	T	C	-0.222643	0.0090822	23287	1.04e-132	94.1	TRUE	-0.377953	0.019442	5100	1.6e-82	0.06902	0.755906	0.0521726
cg01287833_CoRSIV	chr6:31117378:SNP	A	C	0.268545	0.0109713	23775	2.59e-132	78.8	TRUE	0.378955	0.022965	5100	4.16e-60	0.0507	0.75791	0.038426
cg04058752_CoRSIV	chr11:76760915:SNP	A	C	0.43558	0.0178104	16879	4.28e-132	31.5	TRUE	0.480089	0.031665	5096	4.34e-51	0.04318	0.960178	0.0414605
cg12876012_CoRSIV	chr10:813426:SNP	T	C	0.258934	0.0105993	27691	8.34e-132	91.1	TRUE	0.301894	0.024679	5099	3.65e-34	0.02852	0.603788	0.01722
cg09829850_CoRSIV	chr16:878362:SNP	A	G	-0.228	0.0093818	22870	1.85e-130	74.2	TRUE	-0.224136	0.019945	5093	3.99e-29	0.0242	0.448272	0.0108482
cg04306489_CoRSIV	chr17:16542216:SNP	T	C	-0.236275	0.0097388	25980	5.05e-130	26.5	TRUE	-0.250334	0.022028	5100	9.56e-30	0.02471	0.500668	0.0123715
cg22700015_CoRSIV	chr13:28002724:SNP	T	C	0.237826	0.0098154	25324	1.08e-129	25.6	FALSE	0.229355	0.02132	5101	7.65e-27	0.02219	0.45871	0.0101788
cg25619440_CoRSIV	chr2:118616663:SNP	T	G	0.363871	0.0150654	27747	6.98e-129	26.8	TRUE	0.327089	0.035785	5100	7.44e-20	0.01612	0.654178	0.0105453
cg22024931_CoRSIV	chr5:68462801:SNP	C	G	0.484857	0.0201252	22407	3.03e-128	5.3	TRUE	0.484129	0.038498	5086	5.39e-36	0.03017	0.968258	0.0292123
cg05354971_CoRSIV	chr2:95437385:SNP	A	T	0.353547	0.0147734	26400	1.45e-126	75.7	FALSE	0.368365	0.031955	5101	1.49e-30	0.0254	0.73673	0.0187129
cg23170091_CoRSIV	chr3:195652708:SNP	T	C	-0.222992	0.0093201	26703	1.64e-126	63.7	TRUE	-0.256542	0.021456	5101	9.99e-33	0.02727	0.513084	0.0139918
cg18984983_CoRSIV	chr10:135320391:SNP	T	C	-0.767918	0.0322029	25025	1.11e-125	0	TRUE	-0.708612	0.070038	5101	6.02e-24	0.01968	1.41722	0.027891
cg02451774_CoRSIV	chr1:147801691:SNP	A	G	0.515377	0.0216999	15723	1.09e-124	16.6	TRUE	0.533752	0.03879	5101	1.1e-42	0.0358	1.0675	0.0382166
cg09739413_CoRSIV	chr6:32581614:SNP	T	C	-0.255223	0.0108329	20463	9.89e-123	60.1	TRUE	-0.231635	0.022405	5100	6.3e-25	0.02054	0.46327	0.00951557
cg17553149_CoRSIV	chr6:27418847:SNP	T	G	-0.197717	0.0084576	27735	7.26e-121	27.8	TRUE	-0.215886	0.019534	5101	3.14e-28	0.02339	0.431772	0.0100991
cg07179329_CoRSIV	chr16:83170417:SNP	T	G	0.219326	0.0093831	27750	7.74e-121	64.1	TRUE	0.284155	0.022295	5101	6.4e-37	0.03088	0.56831	0.0175494
cg22937444_CoRSIV	chr11:17411821:SNP	T	C	-0.201663	0.008681	27742	2.24e-119	74.1	TRUE	-0.225596	0.020456	5099	4.06e-28	0.02331	0.451192	0.0105173
cg27582563_CoRSIV	chr2:20384552:SNP	T	C	-0.191831	0.0083206	27750	1.32e-117	72.6	TRUE	-0.147776	0.019556	5097	4.5e-14	0.01108	0.295552	0.00327472
cg06553033_CoRSIV	chr12:53272712:SNP	A	T	-0.193065	0.0084257	27748	3.38e-116	48.9	TRUE	-0.198282	0.019828	5098	1.97e-23	0.01925	0.396564	0.00763386
cg17240004_CoRSIV	chr3:121912228:SNP	T	C	0.512665	0.0224087	26629	7.7e-116	39.9	TRUE	0.64047	0.050665	5101	2.38e-36	0.03039	1.28094	0.0389278
cg21887373_CoRSIV	chr2:115427200:SNP	A	G	0.336811	0.0147253	26458	8.64e-116	34.1	TRUE	0.368524	0.03559	5101	5.34e-25	0.02059	0.737048	0.0151758
cg14174317_CoRSIV	chr10:27708481:SNP	A	G	-0.235827	0.010313	25572	9.87e-116	0	TRUE	-0.255518	0.023363	5095	1.12e-27	0.02295	0.511036	0.0117283
cg25783987_CoRSIV	chr7:4186798:SNP	C	G	0.26951	0.0118712	26087	4.2e-114	55.4	TRUE	0.309439	0.026474	5027	2.34e-31	0.02647	0.618878	0.0163817
cg12442246_CoRSIV	chr1:17289911:SNP	T	C	0.22473	0.0099098	23650	7.45e-114	60.5	TRUE	0.303647	0.021887	5085	2.33e-43	0.03648	0.607294	0.0221541
cg14585513_CoRSIV	chr19:46320780:SNP	T	C	0.208279	0.0092304	25797	9.71e-113	45	FALSE	0.258092	0.020898	5094	8.75e-35	0.02908	0.516184	0.0150106
cg16616362_CoRSIV	chr21:15359058:SNP	A	G	-0.458608	0.0203837	5245	4.27e-112	79.5	TRUE	-0.480736	0.021382	5096	2.93e-106	0.09027	0.961472	0.0867921
cg23065768_CoRSIV	chr11:17390443:SNP	A	C	-0.414558	0.0184989	26117	3.15e-111	50.8	TRUE	-0.364832	0.045444	5100	1.12e-15	0.01248	0.729664	0.00910621
cg02735058_CoRSIV	chr6:16183423:SNP	C	G	0.502534	0.0224476	24839	5.27e-111	54.5	TRUE	0.46407	0.049625	5101	1.06e-20	0.01686	0.92814	0.0156484
cg03255749_CoRSIV	chr17:745738:SNP	T	C	0.433793	0.0194778	19123	7.05e-110	43.6	TRUE	0.475237	0.038549	5100	1.16e-34	0.02895	0.950474	0.0275162
cg16182691_CoRSIV	chr7:79772498:SNP	A	T	0.36523	0.016505	17104	1.68e-108	58.4	TRUE	0.493801	0.029966	5100	5.58e-60	0.05057	0.987602	0.049943
cg10017260_CoRSIV	chr10:835055:SNP	A	G	0.197968	0.0089478	24997	1.83e-108	74.7	TRUE	0.337402	0.019454	5100	3.78e-66	0.05572	0.674804	0.0376001
cg16053920_CoRSIV	chr18:44566990:SNP	A	T	0.186874	0.0084603	27749	4.08e-108	75.8	TRUE	0.242075	0.019505	4981	7.43e-35	0.03001	0.48415	0.0145293
cg20850873_CoRSIV	chr3:10173492:SNP	T	G	0.279795	0.0126963	20502	1.26e-107	88.8	TRUE	0.298941	0.025223	5101	3.45e-32	0.02681	0.597882	0.0160292
cg01794156_CoRSIV	chr11:547943:SNP	T	C	-0.327601	0.0148728	17903	1.59e-107	31.8	TRUE	-0.371342	0.029335	5098	1.92e-36	0.03049	0.742684	0.0226444
cg21239179_CoRSIV	chr6:169261651:SNP	A	T	-0.252859	0.0115038	26108	4.44e-107	70	TRUE	-0.327743	0.025965	5096	3e-36	0.03033	0.655486	0.0198809
cg23400446_CoRSIV	chr10:135320391:SNP	T	C	-0.708729	0.0322702	25025	6.6e-107	0	TRUE	-0.59287	0.070249	5101	3.63e-17	0.01378	1.18574	0.0163395
cg06812795_CoRSIV	chr6:32822269:SNP	A	C	-0.196976	0.0090535	24294	5.93e-105	83.7	TRUE	-0.28532	0.019462	5097	3.64e-48	0.04048	0.57064	0.0230995
cg01614564_CoRSIV	chr15:25201579:SNP	T	C	0.193891	0.0090083	27194	9.38e-103	26.6	TRUE	0.307652	0.020139	5101	6.65e-52	0.04376	0.615304	0.0269257
cg03635442_CoRSIV	chr19:20962497:SNP	C	G	0.981426	0.0457751	11508	5.64e-102	0	FALSE	1.17405	0.070618	5101	5.3e-61	0.05142	2.3481	0.120739
cg00269725_CoRSIV	chr6:156926998:SNP	T	C	-0.601743	0.0280732	24656	6.33e-102	29.1	TRUE	-0.615661	0.058676	5099	1.29e-25	0.02114	1.23132	0.0260301
cg13482309_CoRSIV	chr9:125310389:SNP	A	G	-0.187837	0.008785	27377	1.98e-101	46.7	TRUE	-0.171446	0.02022	5099	2.6e-17	0.01391	0.342892	0.00476963
cg14793137_CoRSIV	chr3:109053984:SNP	T	C	-0.203579	0.0095218	26426	2.04e-101	23.1	FALSE	-0.191538	0.022227	5101	7.88e-18	0.01435	0.383076	0.00549714
cg25802888_CoRSIV	chr19:57758738:SNP	T	C	0.190479	0.0089524	27242	1.86e-100	12	TRUE	0.209068	0.020683	5101	6.63e-24	0.01964	0.418136	0.00821219
cg02470045_CoRSIV	chr19:56146469:SNP	A	G	-0.245023	0.0115303	25984	3.27e-100	2.6	TRUE	-0.229461	0.025986	5101	1.25e-18	0.01506	0.458922	0.00691137
cg09817162_CoRSIV	chr6:27228300:SNP	T	G	-0.281893	0.0133038	27736	1.21e-99	51.7	TRUE	-0.263473	0.033142	5101	2.08e-15	0.01224	0.526946	0.00644982
cg13303179_CoRSIV	chr1:35561510:SNP	A	G	-0.305528	0.0144247	24134	1.43e-99	13.7	FALSE	-0.354198	0.033581	5094	7.12e-26	0.02138	0.708396	0.0151455
cg07326602_CoRSIV	chr11:68499026:SNP	A	T	-0.200924	0.0094873	27315	1.52e-99	65.4	TRUE	-0.309869	0.020961	5099	6.2e-49	0.04111	0.619738	0.0254774
cg01483656_CoRSIV	chr20:45092921:SNP	A	G	-0.260071	0.0122827	27131	1.67e-99	49.5	FALSE	-0.220492	0.026904	5101	2.81e-16	0.013	0.440984	0.00573279
cg00784581_CoRSIV	chr1:20915701:SNP	A	C	0.192336	0.0091136	27009	7.26e-99	59.9	TRUE	0.269712	0.020698	5101	1.69e-38	0.03223	0.539424	0.0173856
cg24530264_CoRSIV	chr10:135320391:SNP	T	C	-0.680716	0.0322933	25025	1.23e-98	0	TRUE	-0.610889	0.070218	5101	3.85e-18	0.01463	1.22178	0.0178746
cg15750546_CoRSIV	chr21:38085444:SNP	A	G	0.19473	0.0092603	27749	3.6e-98	47.5	TRUE	0.256426	0.021311	5096	4.06e-33	0.02764	0.512852	0.0141752
cg07555084_CoRSIV	chr6:27210585:SNP	A	G	0.260971	0.0124114	26909	3.73e-98	49.1	TRUE	0.114853	0.028668	5100	6.22e-05	0.003138	0.229706	0.000720817
cg03198317_CoRSIV	chr3:121979690:SNP	A	G	0.19872	0.0095091	26881	5.6e-97	24.8	TRUE	0.244954	0.021728	5099	2.67e-29	0.02433	0.489908	0.0119195
cg12906381_CoRSIV	chr19:22407056:SNP	A	G	0.185979	0.0089163	27744	1.28e-96	30.3	FALSE	0.161221	0.020572	5101	5.09e-15	0.0119	0.322442	0.00383706
cg08606748_CoRSIV	chr19:53085416:SNP	A	G	0.202122	0.0097253	21732	6.14e-96	65.7	TRUE	0.190684	0.019869	5099	1.03e-21	0.01775	0.381368	0.00676928
cg24616795_CoRSIV	chr3:53026366:SNP	T	C	-0.299216	0.0144132	27007	9.98e-96	88.9	TRUE	-0.231306	0.037441	5048	6.75e-10	0.007507	0.462612	0.00347283
cg06982885_CoRSIV	chr16:89030118:SNP	T	C	-0.226038	0.0109222	27194	3.83e-95	52.6	TRUE	-0.310101	0.023971	5101	5.65e-38	0.03178	0.620202	0.01971
cg27632471_CoRSIV	chr18:60255367:SNP	T	C	0.293925	0.0142538	27594	1.79e-94	72.6	FALSE	0.387156	0.034766	5101	1.26e-28	0.02374	0.774312	0.0183822
cg05866854_CoRSIV	chr19:53716190:SNP	A	G	-0.183179	0.0089045	27095	4.94e-94	57.7	FALSE	-0.170686	0.020692	5098	1.82e-16	0.01318	0.341372	0.00449928
cg02402587_CoRSIV	chr10:27718092:SNP	A	G	-0.185835	0.0091239	27239	3.23e-92	41.9	TRUE	-0.14494	0.021119	5089	7.15e-12	0.009174	0.28988	0.00265936
cg06238316_CoRSIV	chr20:45100303:SNP	A	T	0.26219	0.012873	24982	3.25e-92	34.7	FALSE	0.225815	0.027043	5101	7.72e-17	0.01349	0.45163	0.00609249
cg14569776_CoRSIV	chr19:46907186:SNP	C	G	0.236658	0.0116391	22595	6.57e-92	1.2	TRUE	0.230167	0.024552	5101	8.45e-21	0.01694	0.460334	0.00779806
cg00287096_CoRSIV	chr7:63894558:SNP	A	C	0.217563	0.0107167	27247	1.25e-91	31.4	TRUE	0.222307	0.024446	5101	1.16e-19	0.01596	0.444614	0.00709604
cg25432232_CoRSIV	chr4:140095004:SNP	C	G	-0.185486	0.0091384	24570	1.36e-91	34.7	FALSE	-0.165155	0.022148	5101	9.6e-14	0.01079	0.33031	0.00356405
cg19985056_CoRSIV	chr5:56696114:SNP	T	C	0.173306	0.0085831	27226	1.16e-90	38.4	TRUE	0.171682	0.020532	4672	7.92e-17	0.01475	0.343364	0.00506462
cg22879626_CoRSIV	chr1:240661034:SNP	T	C	-0.173508	0.0086137	26431	3.08e-90	3.2	TRUE	-0.15477	0.019824	5101	6.43e-15	0.01181	0.30954	0.00365567
cg20383508_CoRSIV	chr15:78273760:SNP	A	G	-0.943055	0.0471912	14566	7.64e-89	55.4	TRUE	-0.488593	0.085186	5101	1e-08	0.00641	0.977186	0.00626376
cg11062778_CoRSIV	chr11:366710:SNP	A	G	-0.190731	0.0095809	23939	3.51e-88	50.1	TRUE	-0.195711	0.021178	5049	2.94e-20	0.01664	0.391422	0.00651326
cg00387524_CoRSIV	chr10:11872662:SNP	T	G	-0.502834	0.0252589	20566	3.53e-88	72	TRUE	-0.446843	0.052109	5096	1.16e-17	0.01423	0.893686	0.0127172
cg19913426_CoRSIV	chr17:55208030:SNP	T	C	-0.279769	0.0140613	22377	4.38e-88	59.1	TRUE	-0.29898	0.030079	5100	3.58e-23	0.01901	0.59796	0.0113672
cg06936290_CoRSIV	chr7:13889771:SNP	A	G	0.179216	0.0090388	24469	1.73e-87	77.2	TRUE	0.182058	0.019685	5093	2.76e-20	0.01652	0.364116	0.0060152
cg05860956_CoRSIV	chr12:443795:SNP	T	C	-0.192827	0.0097404	27750	3.18e-87	26	TRUE	-0.165597	0.022473	5100	1.87e-13	0.01054	0.331194	0.00349079
cg23270415_CoRSIV	chr1:161617516:SNP	A	G	-0.343643	0.0173971	13960	7.57e-87	79.9	TRUE	-0.489745	0.02783	5090	4.93e-68	0.05737	0.97949	0.0561933
cg14608581_CoRSIV	chr2:70117602:SNP	T	C	0.19615	0.0099848	27230	6.39e-86	24.1	TRUE	0.222489	0.023304	5097	1.66e-21	0.01758	0.444978	0.00782271
cg10807101_CoRSIV	chr1:110261382:SNP	T	C	0.406784	0.0207232	25971	8.68e-86	0	TRUE	0.496518	0.048058	5101	6.77e-25	0.0205	0.993036	0.0203572
cg26651049_CoRSIV	chr6:3143765:SNP	T	G	-0.212453	0.0108382	21707	1.48e-85	46.5	TRUE	-0.313657	0.022055	5080	1.87e-45	0.0383	0.627314	0.0240261
cg17051591_CoRSIV	chr15:42348655:SNP	A	G	0.290455	0.0148185	27257	1.52e-85	71.5	TRUE	0.318419	0.034477	5096	3.09e-20	0.01647	0.636838	0.0104887
cg09658645_CoRSIV	chr16:35069526:SNP	A	G	-0.167497	0.0085834	26364	8.35e-85	52.3	FALSE	-0.343935	0.019209	5101	2.21e-70	0.05915	0.68787	0.0406875
cg23738842_CoRSIV	chr13:20122054:SNP	T	C	0.27194	0.0139473	22651	1.15e-84	53.1	TRUE	0.220771	0.029271	5101	5.02e-14	0.01103	0.441542	0.00487021
cg11578532_CoRSIV	chr1:161097241:SNP	A	T	-0.188064	0.0096507	27216	1.41e-84	8.3	TRUE	-0.22669	0.02214	5100	1.77e-24	0.02015	0.45338	0.00913561
cg03455316_CoRSIV	chr15:62545647:SNP	T	C	0.166079	0.0085321	27247	2.17e-84	39.8	TRUE	0.115531	0.019961	5101	7.35e-09	0.006527	0.231062	0.00150814
cg18251449_CoRSIV	chr19:58724380:SNP	A	G	0.60664	0.0314064	24297	3.95e-83	37.4	TRUE	0.730634	0.074555	5100	1.43e-22	0.01849	1.46127	0.0270188
cg06307176_CoRSIV	chr5:131650683:SNP	A	G	-0.800994	0.041618	14696	1.52e-82	0	TRUE	-0.449739	0.072011	5100	4.4e-10	0.007593	0.899478	0.00682974
cg10780529_CoRSIV	chr7:158714238:SNP	T	C	-0.216852	0.0112958	26251	3.88e-82	68.9	TRUE	-0.160389	0.026102	5101	8.32e-10	0.00735	0.320778	0.00235772
cg17706456_CoRSIV	chr11:5625251:SNP	T	C	-0.211899	0.0110827	21568	1.73e-81	1	TRUE	-0.196094	0.022713	5101	6.85e-18	0.01441	0.392188	0.00565143
cg05767411_CoRSIV	chr4:165914865:SNP	T	C	-0.225228	0.0117877	27239	2.2e-81	2.1	TRUE	-0.194812	0.027266	5100	9.65e-13	0.009914	0.389624	0.00386273
cg11801727_CoRSIV	chr1:228636824:SNP	T	G	0.205323	0.0107759	26821	6.1e-81	28.6	TRUE	0.179015	0.025613	5101	2.94e-12	0.009489	0.35803	0.00339735
[truncated: 1,336 more rows]
